# Supplementary material for: A new smart healthcare framework for real-time heart disease detection based on deep and machine learning
Source: PeerJ Comput Sci. 2021 Jul 28;7:e646. doi: 10.7717/peerj-cs.646 (PMC8330430; doi:10.7717/peerj-cs.646)
Supplement: Supplemental Information 1 — Source code to get the expected functionality of the project, the application has been programmed by dividing it into Two platforms. ATmega32 is the one which is collect heart beat from sensor and send BPM into android app using Bluetooth communication , the other side android app that receive BPM and path it to Machine learning module to detect heart disease [file peerj-cs-07-646-s001.py]

# -*- coding: utf-8 -*-
"""Machine Learning Model.ipynb

Automatically generated by Colaboratory.

Original file is located at
    https://colab.research.google.com/drive/12-8FkCcMKkY43cQSg4LluvMcC96WauFs
"""

# Commented out IPython magic to ensure Python compatibility.
import pandas as pd
import numpy as np
import matplotlib.pyplot as Plt
import seaborn as sn
from sklearn.metrics import confusion_matrix
import matplotlib.mlab as mlab
# %matplotlib inline

heart_df=pd.read_csv("framingham.csv")
heart_df.drop(['education'],axis=1,inplace=True)
heart_df.head()

heart_df.isnull().sum()

heart_df.dropna(axis=0,inplace=True)

"""## <font color=RoyalBlue>Exploratory Analysis<font>"""

'''def draw_histograms(dataframe, features, rows, cols):
    fig=Plt.figure(figsize=(20,20))
    for i, feature in enumerate(features):
        ax=fig.add_subplot(rows,cols,i+1)
        dataframe[feature].hist(bins=20,ax=ax,facecolor='midnightblue')
        ax.set_title(feature+" Distribution",color='DarkRed')
        
    fig.tight_layout()  
    Plt.show()
draw_histograms(heart_df,heart_df.columns,6,3)'''

sn.countplot(x='TenYearCHD',data=heart_df)

"""There are 3179 patents with no heart disease and 572 patients with risk of heart disease."""

heart_df.describe()

"""#### <font color=darkblue>Logistic regression equation<font>

$$P=\hspace{.2cm}e^{\beta_0 + \beta_1 X_1}\hspace{.2cm}/\hspace{.2cm}1+e^{\beta_0 +\beta_1 X_1}$$

When all features plugged in:

$$logit(p) = log(p/(1-p))=\beta_0 +\beta_1\hspace{.1cm} *\hspace{.2cm} Sexmale\hspace{.2cm}+\beta_2\hspace{.1cm} * \hspace{.1cm}age\hspace{.2cm}+\hspace{.2cm}\beta_3\hspace{.1cm} *\hspace{.1cm} cigsPerDay\hspace{.2cm}+\hspace{.2cm}\beta_4 \hspace{.1cm}*\hspace{.1cm} totChol\hspace{.2cm}+\hspace{.2cm}\beta_5\hspace{.1cm} *\hspace{.1cm} sysBP\hspace{.2cm}+\hspace{.2cm}\beta_6\hspace{.1cm} *\hspace{.1cm} glucose\hspace{.2cm}$$

- **This fitted model shows that, holding all other features constant, the odds of getting diagnosed with heart disease for males (sex_male = 1)over that of  females (sex_male = 0) is exp(0.5815) = 1.788687. In terms of percent change, we can say that the odds for males are 78.8% higher than the odds for females.**
<br>
<br>

 - **The coefficient for age says that, holding all others constant, we will see 7% increase in the odds of getting diagnosed with CDH for a one year increase in age since exp(0.0655) = 1.067644.**
<br>
<br>
 - **Similarly , with every extra cigarette one smokes thers is a 2% increase in the odds of CDH.** 
<br>
<br>
 - **For Total cholosterol level and glucose level there is no significant change.**
<br>
<br>
 - **There is a 1.7% increase in odds for every unit increase in systolic Blood Pressure.**
"""

import sklearn
from sklearn.model_selection import train_test_split

outcomes = heart_df['TenYearCHD']
features = heart_df.drop('TenYearCHD', axis = 1)

x_train,x_test,y_train,y_test=train_test_split(features,outcomes,test_size=.20,random_state=5)

from sklearn.linear_model import LogisticRegression
from sklearn.metrics import accuracy_score
from sklearn.metrics import f1_score

logreg=LogisticRegression(max_iter=1200,C=0.01,random_state=4)
logreg.fit(x_train,y_train)
y_train_pred=logreg.predict(x_train)
y_test_pred=logreg.predict(x_test)

print('The training F1 Score is', f1_score(y_train_pred, y_train))
print('The testing F1 Score is', f1_score(y_test_pred, y_test))
train_accuracy = accuracy_score(y_train, y_train_pred)
test_accuracy = accuracy_score(y_test, y_test_pred)
print('The training accuracy is', train_accuracy)
print('The test accuracy is', test_accuracy)
logreg

from sklearn.tree import DecisionTreeClassifier
from sklearn.metrics import accuracy_score
from sklearn.metrics import f1_score

decTree=DecisionTreeClassifier(max_depth=10,min_samples_leaf=9, min_samples_split=3)
decTree.fit(x_train,y_train)
y_train_pred=decTree.predict(x_train)
y_test_pred=decTree.predict(x_test)

print('The training F1 Score is', f1_score(y_train_pred, y_train))
print('The testing F1 Score is', f1_score(y_test_pred, y_test))
train_accuracy = accuracy_score(y_train, y_train_pred)
test_accuracy = accuracy_score(y_test, y_test_pred)
print('The training accuracy is', train_accuracy)
print('The test accuracy is', test_accuracy)
decTree

from sklearn.svm import SVC
from sklearn.metrics import accuracy_score
from sklearn.metrics import f1_score

svm=SVC()
svm.fit(x_train,y_train)
y_train_pred=svm.predict(x_train)
y_test_pred=svm.predict(x_test)

print('The training F1 Score is', f1_score(y_train_pred, y_train))
print('The testing F1 Score is', f1_score(y_test_pred, y_test))
train_accuracy = accuracy_score(y_train, y_train_pred)
test_accuracy = accuracy_score(y_test, y_test_pred)
print('The training accuracy is', train_accuracy)
print('The test accuracy is', test_accuracy)
svm

from sklearn.neural_network import MLPClassifier
from sklearn.metrics import f1_score
from sklearn.metrics import accuracy_score

nn = MLPClassifier(activation='relu', solver='adam', learning_rate_init=.01, learning_rate='constant', 
                      max_iter=1200, early_stopping=False, n_iter_no_change=10, shuffle=True, validation_fraction=.1,
                      random_state=42, batch_size=32, hidden_layer_sizes=(100,))
nn.fit(x_train,y_train)

y_train_pred = nn.predict(x_train)
y_test_pred = nn.predict(x_test)

print('The training F1 Score is', f1_score(y_train_pred, y_train))
print('The testing F1 Score is', f1_score(y_test_pred, y_test))
train_accuracy = accuracy_score(y_train, y_train_pred)
test_accuracy = accuracy_score(y_test, y_test_pred)
print('The training accuracy is', train_accuracy)
print('The test accuracy is', test_accuracy)
nn


"""####  <font color=DarkBlue>Accuracy of the model is 0.8788<font>"""

from sklearn.metrics import confusion_matrix
cm=confusion_matrix(y_test,y_test_pred)
conf_matrix=pd.DataFrame(data=cm,columns=['Predicted:0','Predicted:1'],index=['Actual:0','Actual:1'])
Plt.figure(figsize = (8,5))
sn.heatmap(conf_matrix, annot=True,fmt='d',cmap="YlGnBu")

"""The confusion matrix shows 658+4 = 662 correct predictions and 88+1= 89 incorrect ones.

**<font color=DarkBlue>True Positives:**  4<font>

**<font color=DarkBlue>True Negatives:**  658<font>

**<font color=DarkBlue>False Positives:** 1 (*Type I error*)<font>

**<font color=DarkBlue>False Negatives:** 88 ( *Type II error*)<font>
"""

TN=cm[0,0]
TP=cm[1,1]
FN=cm[1,0]
FP=cm[0,1]
sensitivity=TP/float(TP+FN)
specificity=TN/float(TN+FP)

print('The acuuracy of the model = TP+TN/(TP+TN+FP+FN) = ',(TP+TN)/float(TP+TN+FP+FN),'\n',

'The Missclassification = 1-Accuracy = ',1-((TP+TN)/float(TP+TN+FP+FN)),'\n',

'Sensitivity or True Positive Rate = TP/(TP+FN) = ',TP/float(TP+FN),'\n',

'Specificity or True Negative Rate = TN/(TN+FP) = ',TN/float(TN+FP),'\n',

'Positive Predictive value = TP/(TP+FP) = ',TP/float(TP+FP),'\n',

'Negative predictive Value = TN/(TN+FN) = ',TN/float(TN+FN),'\n',

'Positive Likelihood Ratio = Sensitivity/(1-Specificity) = ',sensitivity/(1-specificity),'\n',

'Negative likelihood Ratio = (1-Sensitivity)/Specificity = ',(1-sensitivity)/specificity)

"""<div class="alert alert-info">


<div class="panel-body">


 - **<font color=darkblue>All attributes selected after the elimination process show Pvalues lower than 5% and thereby suggesting significant role in the Heart disease prediction.</font>** 
<br>
<br>
 - **<font color=darkblue>Men seem to be more susceptible to heart disease than women.Increase in Age,number of cigarettes smoked per day and systolic Blood Pressure also show increasing odds of having heart disease.</font>**
 <br>
 <br>

 - **<font color=darkblue>Total cholesterol shows no significant change in the odds of CHD. This could be due to the presence of 'good cholesterol(HDL) in the total cholesterol reading.Glucose too causes a very negligible change in odds (0.2%)</font>**
 <br>
 <br>

 - **<font color=darkblue>The model predicted with 0.88 accuracy. The model is more specific than sensitive.</font>**
 <br>
 <br>

 - **<font color=darkblue>The Area under the ROC curve is 73.5 which is somewhat satisfactory.</font> **
 <br>
 <br>

 - ** <font color=darkblue>Overall model could be improved with more data.</font>**

</div>
</div>
"""

'''import pickle
filename = 'LR_model.sav'
pickle.dump(logreg, open(filename, 'wb'))'''
