# Supplementary material for: A new smart healthcare framework for real-time heart disease detection based on deep and machine learning
Source: PeerJ Comput Sci. 2021 Jul 28;7:e646. doi: 10.7717/peerj-cs.646 (PMC8330430; doi:10.7717/peerj-cs.646)
Supplement: Supplemental Information 2 — The section of source code to deep learning which our system has been programmed by dividing it into Two platforms. ATmega32 is the one which is collect heart beat from sensor and send BPM into android app using Bluetooth communication , the other side android app that receive BPM and path it to Deep learning module to predict heart disease [file peerj-cs-07-646-s002.py]

# -*- coding: utf-8 -*-
"""Deep Learning Model.ipynb

Automatically generated by Colaboratory.

Original file is located at
    https://colab.research.google.com/drive/1JC02goRDebz2cjd00EA8nXqcR23GTYlH
"""

# low level
from enum import Enum
import os
import random
from time import time
import datetime
import math
 
# middle level
import numpy as np
import pandas as pd
import matplotlib.pyplot as plt
import matplotlib.image as mpimg
from PIL import Image
import pandas as pd
import sklearn
 
# frameworkscompute the correlation coefficient between multiple variables python
import torch 
from torch import nn, optim
from torch.nn import functional as F
from torch.utils.data import Dataset, DataLoader
from torch.utils.data.sampler import SubsetRandomSampler
from torchvision import transforms

"""# Data"""

data = pd.read_csv("framingham.csv")
data = data.dropna()

data

"""## Normalizations

"""

to_dummy_data = data.copy()

for d in ["age", "education", "cigsPerDay", "totChol", "sysBP", "diaBP", "BMI", "heartRate", "glucose"]:
    to_dummy_data.pop(d)

to_dummy_data

to_normalize_data = data.copy()

for d in ["male", "currentSmoker", "BPMeds", "prevalentStroke", "prevalentHyp", "diabetes", "TenYearCHD"]:
    to_normalize_data.pop(d)

to_normalize_data

to_normalize_data_stats = to_normalize_data.describe()
to_normalize_data_stats = to_normalize_data_stats.transpose()
to_normalize_data_stats

def norm(x):
  return (x - to_normalize_data_stats['mean']) / to_normalize_data_stats['std']
normalize_data = norm(to_normalize_data)

normalize_data

dummy_data = {}
for d in to_dummy_data:
    dummy_data[d] = pd.get_dummies(to_dummy_data[d])

for d in dummy_data:
    print(d,'\n',dummy_data[d][:10])

"""## Reset Index"""

normalize_data = normalize_data.reset_index()
for d in dummy_data:
    dummy_data[d] = dummy_data[d].reset_index()

"""## Data Class"""

class DataClass(Dataset):
    def __init__(self, normalize_data, dummy_data, targed_features):
        self.normalize_data = normalize_data
        self.dummy_data = dummy_data
        self.targed_features = targed_features        
    def __len__(self):
        return len(self.normalize_data)
    
    def __getitem__(self, indx):
        inputs = []
        inputs_labels = []
        for d in self.normalize_data:
            if d not in self.targed_features:
                continue
            inputs.append(self.normalize_data[d][indx])
            inputs_labels.append(d)
        
        for d in self.dummy_data:
            if d not in self.targed_features:
                continue
            inputs.append(self.dummy_data[d][0][indx])
            inputs.append(self.dummy_data[d][1][indx])
            inputs_labels.append("not"+d)
            inputs_labels.append(d)
        outputs = [self.dummy_data["TenYearCHD"][0][indx], self.dummy_data["TenYearCHD"][1][indx]]
        return [inputs, outputs, inputs_labels]

targeted_features =['age','education','cigsPerDay','totChol','sysBP','diaBP','BMI','heartRate','glucose','male','currentSmoker','BPMeds','prevalentStroke','prevalentHyp','diabetes',]

d = DataClass(normalize_data,dummy_data, targeted_features)

d.__getitem__(14)

len(d) == len(dummy_data['male']) == len(normalize_data)

"""## Feature Importance"""

data = DataClass(normalize_data,dummy_data,targeted_features)
inputs = []
outputs = []
for i in range(len(data)):
    input, output, input_labels = data.__getitem__(i)
    inputs.append(input)
    outputs.append(output)
    print(f"\r{int(((i+1)/len(data)) *100)} % {i}",end='')

inputs = np.asarray(inputs)
outputs = np.asarray(outputs)

"""### LinearRegression"""

# linear regression feature importance
from sklearn.datasets import make_regression
from sklearn.linear_model import LinearRegression
from matplotlib import pyplot

# define dataset
X, y = np.copy(inputs), np.copy(outputs)
print("done")
# define the model
model = LinearRegression()
# fit the model
model.fit(X, y)
# get importance
importance = model.coef_
# summarize feature importance
importance_list = []
for i,v in enumerate(importance[0]):
	importance_list.append([i,v])
	print('Feature: %0d, Score: %.5f' % (i,v))
# plot feature importance
pyplot.bar([x for x in range(len(importance[0]))], importance[0])

pyplot.show()

importance_list.sort(key=lambda x: abs(x[1]))

x = []
# i = 0
for indx, score in importance_list[::-1]:
    if input_labels[indx][:3] != "not": 
        x.append(score)
    # i+=1
    # if i==11:
        # break
        print(indx, input_labels[indx], score)

pyplot.bar([x for x in range(len(x))], x)

pyplot.show()

"""## Data Creator"""

def create_datasets(normalize_data=normalize_data, dummy_data=dummy_data, targeted_features=targeted_features, batch_size=32, valid_size = 0.25):

    train_dataset = DataClass(normalize_data,dummy_data, targeted_features)
    valid_dataset = DataClass(normalize_data,dummy_data, targeted_features)

    train_size = len(train_dataset)

    indices = list(range(train_size))
    np.random.shuffle(indices)

    valid_split_size = int(valid_size * train_size)

    train_indices, valid_indices = indices[valid_split_size:], indices[:valid_split_size]

    train_sampler = SubsetRandomSampler(train_indices)
    valid_sampler = SubsetRandomSampler(valid_indices)
   
    
    train_loader = DataLoader(train_dataset, batch_size=batch_size,sampler=train_sampler)
    valid_loader = DataLoader(valid_dataset, batch_size=batch_size,sampler=valid_sampler)
    
    print(f"\nTrain set: {len(train_indices)} sample")
    print(f"Valid set: {len(valid_indices)} sample")


    return train_loader, valid_loader

train_loader, valid_loader = create_datasets()

"""# Model"""

class Model(nn.Module):
    def __init__(self, input_size=20, n=15):
        super(Model, self).__init__()
        self.fc1 = nn.Linear(input_size, n)
        self.fc2 = nn.Linear(n, n)
        self.fc3 = nn.Linear(n, n)
        self.fc4 = nn.Linear(n, 2)
        self.ReLU = nn.ReLU()
    
    def forward(self, x):
        x = self.fc1(x)
        x = self.ReLU(x)
        x = self.fc2(x)
        x = self.ReLU(x)
        x = self.fc3(x)
        x = self.ReLU(x)
        x = self.fc4(x)
        return x

model = Model(21)
model(torch.rand(1,21))

"""# Workers

## Early Stopper
"""

class EarlyStopping:
    def __init__(self,patience=15, path='/content'):
        self.patience = patience
        self.path = path
        self.counter = 0
        self.best_score = None
        self.early_stop = False
        self.val_loss_min = np.Inf
    
    def __call__(self, val_loss, model, epoch):
        score = -val_loss
        if self.best_score is None:
            self.best_score = score
        if score < self.best_score:
            self.counter += 1
            print(f'\rEpoch {epoch} EarlyStopping counter: {self.counter} out of {self.patience}')
            if self.counter >= self.patience:
                self.early_stop = True
        else:
            print("\rEpoch {} loss reduced from {} to {}".format(epoch, -self.best_score, val_loss))
            self.best_score = score
            self.save_checkpoint(val_loss, model)
            self.counter = 0
    
    def save_checkpoint(self, val_loss, model):
        torch.save(model.state_dict(), self.path)
        self.val_loss_min = val_loss

"""## Training"""

x = None
def train(train_loader, model, optimizer, criterion):
    global x
    model.train()
    t = time()
    train_loss = 0
    for i, data in enumerate(train_loader):
        inputs, outputs, labels = data

        l=[]
        for inp in inputs:
            l.append(inp.double())
        inputs = torch.stack(l,1)
        
        l=[]
        for out in outputs: 
            l.append(out.double())
        outputs = torch.stack(l,1)
        inputs = inputs.float()
        outputs = outputs.float()
        
        optimizer.zero_grad()
        
       
        _output = model(inputs)
        loss = criterion(_output, outputs)
        loss.backward()
        optimizer.step()
        
        train_loss += 1/(i + 1) * (loss.data - train_loss)
        

        torch.cuda.empty_cache()
        
        delay = time() - t
        hms = str(datetime.timedelta(seconds=int(delay* (len(train_loader)-(i+1)))))

        print(f"\rTaining finished batches {i+1}/{len(train_loader)}   {int(((i+1)/len(train_loader))*100)}%   delay {int(delay)}s   time left {hms}   loss {loss.item()}",end='')
        
        t = time()
        
    return train_loss

"""## Valid"""

def validation(valid_loader, model, criterion):
    model.eval()
    loss, running_loss = 0.0, 0.0
    t = time()
    with torch.no_grad():
        for i, data in enumerate(valid_loader):
            inputs, outputs, labels = data

            l=[]
            for inp in inputs:
                l.append(inp.double())
            inputs = torch.stack(l,1)
            
            l=[]
            for out in outputs:
                l.append(out.double())
            outputs = torch.stack(l,1)
            
            inputs = inputs.float()
            outputs = outputs.float()

            _output = model(inputs)
            loss = criterion(_output, outputs)
            running_loss += loss.item()
         

            delay = time() - t
            hms = str(datetime.timedelta(seconds=int(delay * (len(valid_loader)-(i+1)))))
            print(f"\rValidation finished batches {i+1}/{len(valid_loader)}   {int(((i+1)/len(valid_loader))*100)}%   delay {int(delay)}s   time left {hms}   loss { loss.item()} ",end='')
            t = time()
    avg_loss = running_loss / (i+1)
    model.train()
    return avg_loss

"""## Worker"""

def worker(n_epochs, train_loader, valid_loader, model, optimizer, criterion, early_stop):
    
    all_train_loss, all_val_loss  = [], []
    for epoch in range(n_epochs):
        train_loss = train(train_loader, model, optimizer, criterion)
        val_loss = validation(valid_loader, model, criterion)
        early_stop(val_loss, model, epoch)
        all_train_loss.append(train_loss)
        all_val_loss.append(val_loss)

        if early_stop.early_stop:
            break    
            
    return all_train_loss, all_val_loss

"""# Start"""

# optimizer = optim.SGD(model.parameters(), 0.01)
# criterion = nn.MSELoss()
# train(train_loader,model,optimizer,criterion);

optimizer = optim.SGD(model.parameters(), 0.01)
criterion = nn.MSELoss()
validation(valid_loader,model,criterion);

es = EarlyStopping(10,"model.pt")
all_train_loss, all_val_loss = worker(10000, train_loader, valid_loader, model, optimizer, criterion,es)

def display_graph(train_losses, valid_losses):
    plt.plot(train_losses, label='Model pridictions')
    plt.plot(valid_losses, label='Real Valuse loss')

    plt.legend(frameon=False)

display_graph(all_train_loss, all_val_loss)

'''model.load_state_dict(torch.load("/content/model.pt"))'''

'''model.eval()
example = torch.rand(1, 21)
traced_script_module = torch.jit.trace(model, example)
traced_script_module.save("/content/andoirdmodel.pt")'''
