# Supplementary material for: A new smart healthcare framework for real-time heart disease detection based on deep and machine learning
Source: PeerJ Comput Sci. 2021 Jul 28;7:e646. doi: 10.7717/peerj-cs.646 (PMC8330430; doi:10.7717/peerj-cs.646)
Supplement: Supplemental Information 6 — This database contains 13 attributes (which have been extracted from a larger set of 75 Attribute Information: ------------------------ -- 1. age -- 2. sex -- 3. chest pain type 4 values -- 4. resting blood pressure -- 5. serum cholestoral in mg/dl -- 6. fasting blood sugar > 120 mg/dl -- 7. resting electrocardiographic results values 0,1,2 -- 8. maximum heart rate achieved -- 9. exercise induced angina -- 10. oldpeak = ST depression induced by exercise relative to rest -- 11. the slope of the peak exercise ST segment -- 12. number of major vessels (0-3) colored by flourosopy -- 13. thal: 3 = normal; 6 = fixed defect; 7 = reversable defect Attributes types ----------------- Real: 1,4,5,8,10,12 Ordered:11, Binary: 2,6,9 Nominal:7,3,13 Variable to be predicted ------------------------ Absence (1) or presence (2) of heart disease Cost Matrix abse pres absence 0 1 presence 5 0 where the rows represent the true values and the columns the predicted. No missing values. 270 observations [file peerj-cs-07-646-s006.csv]

A11	6	A34	A43	1169	A65	A75	4	A93	A101	4	A121	67	A143	A152	2	A173	1	A192	A201	1
A12	48	A32	A43	5951	A61	A73	2	A92	A101	2	A121	22	A143	A152	1	A173	1	A191	A201	2
A14	12	A34	A46	2096	A61	A74	2	A93	A101	3	A121	49	A143	A152	1	A172	2	A191	A201	1
A11	42	A32	A42	7882	A61	A74	2	A93	A103	4	A122	45	A143	A153	1	A173	2	A191	A201	1
A11	24	A33	A40	4870	A61	A73	3	A93	A101	4	A124	53	A143	A153	2	A173	2	A191	A201	2
A14	36	A32	A46	9055	A65	A73	2	A93	A101	4	A124	35	A143	A153	1	A172	2	A192	A201	1
A14	24	A32	A42	2835	A63	A75	3	A93	A101	4	A122	53	A143	A152	1	A173	1	A191	A201	1
A12	36	A32	A41	6948	A61	A73	2	A93	A101	2	A123	35	A143	A151	1	A174	1	A192	A201	1
A14	12	A32	A43	3059	A64	A74	2	A91	A101	4	A121	61	A143	A152	1	A172	1	A191	A201	1
A12	30	A34	A40	5234	A61	A71	4	A94	A101	2	A123	28	A143	A152	2	A174	1	A191	A201	2
A12	12	A32	A40	1295	A61	A72	3	A92	A101	1	A123	25	A143	A151	1	A173	1	A191	A201	2
A11	48	A32	A49	4308	A61	A72	3	A92	A101	4	A122	24	A143	A151	1	A173	1	A191	A201	2
A12	12	A32	A43	1567	A61	A73	1	A92	A101	1	A123	22	A143	A152	1	A173	1	A192	A201	1
A11	24	A34	A40	1199	A61	A75	4	A93	A101	4	A123	60	A143	A152	2	A172	1	A191	A201	2
A11	15	A32	A40	1403	A61	A73	2	A92	A101	4	A123	28	A143	A151	1	A173	1	A191	A201	1
A11	24	A32	A43	1282	A62	A73	4	A92	A101	2	A123	32	A143	A152	1	A172	1	A191	A201	2
A14	24	A34	A43	2424	A65	A75	4	A93	A101	4	A122	53	A143	A152	2	A173	1	A191	A201	1
A11	30	A30	A49	8072	A65	A72	2	A93	A101	3	A123	25	A141	A152	3	A173	1	A191	A201	1
A12	24	A32	A41	12579	A61	A75	4	A92	A101	2	A124	44	A143	A153	1	A174	1	A192	A201	2
A14	24	A32	A43	3430	A63	A75	3	A93	A101	2	A123	31	A143	A152	1	A173	2	A192	A201	1
A14	9	A34	A40	2134	A61	A73	4	A93	A101	4	A123	48	A143	A152	3	A173	1	A192	A201	1
A11	6	A32	A43	2647	A63	A73	2	A93	A101	3	A121	44	A143	A151	1	A173	2	A191	A201	1
A11	10	A34	A40	2241	A61	A72	1	A93	A101	3	A121	48	A143	A151	2	A172	2	A191	A202	1
A12	12	A34	A41	1804	A62	A72	3	A93	A101	4	A122	44	A143	A152	1	A173	1	A191	A201	1
A14	10	A34	A42	2069	A65	A73	2	A94	A101	1	A123	26	A143	A152	2	A173	1	A191	A202	1
A11	6	A32	A42	1374	A61	A73	1	A93	A101	2	A121	36	A141	A152	1	A172	1	A192	A201	1
A14	6	A30	A43	426	A61	A75	4	A94	A101	4	A123	39	A143	A152	1	A172	1	A191	A201	1
A13	12	A31	A43	409	A64	A73	3	A92	A101	3	A121	42	A143	A151	2	A173	1	A191	A201	1
A12	7	A32	A43	2415	A61	A73	3	A93	A103	2	A121	34	A143	A152	1	A173	1	A191	A201	1
A11	60	A33	A49	6836	A61	A75	3	A93	A101	4	A124	63	A143	A152	2	A173	1	A192	A201	2
A12	18	A32	A49	1913	A64	A72	3	A94	A101	3	A121	36	A141	A152	1	A173	1	A192	A201	1
A11	24	A32	A42	4020	A61	A73	2	A93	A101	2	A123	27	A142	A152	1	A173	1	A191	A201	1
A12	18	A32	A40	5866	A62	A73	2	A93	A101	2	A123	30	A143	A152	2	A173	1	A192	A201	1
A14	12	A34	A49	1264	A65	A75	4	A93	A101	4	A124	57	A143	A151	1	A172	1	A191	A201	1
A13	12	A32	A42	1474	A61	A72	4	A92	A101	1	A122	33	A141	A152	1	A174	1	A192	A201	1
A12	45	A34	A43	4746	A61	A72	4	A93	A101	2	A122	25	A143	A152	2	A172	1	A191	A201	2
A14	48	A34	A46	6110	A61	A73	1	A93	A101	3	A124	31	A141	A153	1	A173	1	A192	A201	1
A13	18	A32	A43	2100	A61	A73	4	A93	A102	2	A121	37	A142	A152	1	A173	1	A191	A201	2
A13	10	A32	A44	1225	A61	A73	2	A93	A101	2	A123	37	A143	A152	1	A173	1	A192	A201	1
A12	9	A32	A43	458	A61	A73	4	A93	A101	3	A121	24	A143	A152	1	A173	1	A191	A201	1
A14	30	A32	A43	2333	A63	A75	4	A93	A101	2	A123	30	A141	A152	1	A174	1	A191	A201	1
A12	12	A32	A43	1158	A63	A73	3	A91	A101	1	A123	26	A143	A152	1	A173	1	A192	A201	1
A12	18	A33	A45	6204	A61	A73	2	A93	A101	4	A121	44	A143	A152	1	A172	2	A192	A201	1
A11	30	A34	A41	6187	A62	A74	1	A94	A101	4	A123	24	A143	A151	2	A173	1	A191	A201	1
A11	48	A34	A41	6143	A61	A75	4	A92	A101	4	A124	58	A142	A153	2	A172	1	A191	A201	2
A14	11	A34	A40	1393	A61	A72	4	A92	A101	4	A123	35	A143	A152	2	A174	1	A191	A201	1
A14	36	A32	A43	2299	A63	A75	4	A93	A101	4	A123	39	A143	A152	1	A173	1	A191	A201	1
A11	6	A32	A41	1352	A63	A71	1	A92	A101	2	A122	23	A143	A151	1	A171	1	A192	A201	1
A14	11	A34	A40	7228	A61	A73	1	A93	A101	4	A122	39	A143	A152	2	A172	1	A191	A201	1
A14	12	A32	A43	2073	A62	A73	4	A92	A102	2	A121	28	A143	A152	1	A173	1	A191	A201	1
A12	24	A33	A42	2333	A65	A72	4	A93	A101	2	A122	29	A141	A152	1	A172	1	A191	A201	1
A12	27	A33	A41	5965	A61	A75	1	A93	A101	2	A123	30	A143	A152	2	A174	1	A192	A201	1
A14	12	A32	A43	1262	A61	A73	3	A93	A101	2	A123	25	A143	A152	1	A173	1	A191	A201	1
A14	18	A32	A41	3378	A65	A73	2	A93	A101	1	A122	31	A143	A152	1	A173	1	A192	A201	1
A12	36	A33	A40	2225	A61	A75	4	A93	A101	4	A124	57	A141	A153	2	A173	1	A192	A201	2
A14	6	A31	A40	783	A65	A73	1	A93	A103	2	A121	26	A142	A152	1	A172	2	A191	A201	1
A12	12	A32	A43	6468	A65	A71	2	A93	A101	1	A124	52	A143	A152	1	A174	1	A192	A201	2
A14	36	A34	A43	9566	A61	A73	2	A92	A101	2	A123	31	A142	A152	2	A173	1	A191	A201	1
A13	18	A32	A40	1961	A61	A75	3	A92	A101	2	A123	23	A143	A152	1	A174	1	A191	A201	1
A11	36	A34	A42	6229	A61	A72	4	A92	A102	4	A124	23	A143	A151	2	A172	1	A192	A201	2
A12	9	A32	A49	1391	A61	A73	2	A94	A101	1	A121	27	A141	A152	1	A173	1	A192	A201	1
A12	15	A34	A43	1537	A65	A75	4	A93	A103	4	A121	50	A143	A152	2	A173	1	A192	A201	1
A12	36	A30	A49	1953	A61	A75	4	A93	A101	4	A124	61	A143	A153	1	A174	1	A192	A201	2
A12	48	A30	A49	14421	A61	A73	2	A93	A101	2	A123	25	A143	A152	1	A173	1	A192	A201	2
A14	24	A32	A43	3181	A61	A72	4	A92	A101	4	A122	26	A143	A152	1	A173	1	A192	A201	1
A14	27	A32	A45	5190	A65	A75	4	A93	A101	4	A122	48	A143	A152	4	A173	2	A192	A201	1
A14	12	A32	A43	2171	A61	A72	2	A92	A101	2	A123	29	A141	A152	1	A173	1	A191	A201	1
A12	12	A32	A40	1007	A64	A73	4	A94	A101	1	A121	22	A143	A152	1	A173	1	A191	A201	1
A14	36	A32	A46	1819	A61	A73	4	A93	A101	4	A124	37	A142	A153	1	A173	1	A192	A201	2
A14	36	A32	A43	2394	A65	A73	4	A92	A101	4	A123	25	A143	A152	1	A173	1	A191	A201	1
A14	36	A32	A41	8133	A61	A73	1	A92	A101	2	A122	30	A141	A152	1	A173	1	A191	A201	1
A14	7	A34	A43	730	A65	A75	4	A93	A101	2	A122	46	A143	A151	2	A172	1	A192	A201	1
A11	8	A34	A410	1164	A61	A75	3	A93	A101	4	A124	51	A141	A153	2	A174	2	A192	A201	1
A12	42	A34	A49	5954	A61	A74	2	A92	A101	1	A121	41	A141	A152	2	A172	1	A191	A201	1
A11	36	A32	A46	1977	A65	A75	4	A93	A101	4	A124	40	A143	A152	1	A174	1	A192	A201	2
A11	12	A34	A41	1526	A61	A75	4	A93	A101	4	A124	66	A143	A153	2	A174	1	A191	A201	1
A11	42	A32	A43	3965	A61	A72	4	A93	A101	3	A123	34	A143	A152	1	A173	1	A191	A201	2
A12	11	A33	A43	4771	A61	A74	2	A93	A101	4	A122	51	A143	A152	1	A173	1	A191	A201	1
A14	54	A30	A41	9436	A65	A73	2	A93	A101	2	A122	39	A143	A152	1	A172	2	A191	A201	1
A12	30	A32	A42	3832	A61	A72	2	A94	A101	1	A122	22	A143	A152	1	A173	1	A191	A201	1
A14	24	A32	A43	5943	A65	A72	1	A92	A101	1	A123	44	A143	A152	2	A173	1	A192	A201	2
A14	15	A32	A43	1213	A63	A75	4	A93	A101	3	A122	47	A142	A152	1	A173	1	A192	A201	1
A14	18	A32	A49	1568	A62	A73	3	A92	A101	4	A122	24	A143	A151	1	A172	1	A191	A201	1
A11	24	A32	A410	1755	A61	A75	4	A92	A103	4	A121	58	A143	A152	1	A172	1	A192	A201	1
A11	10	A32	A43	2315	A61	A75	3	A93	A101	4	A121	52	A143	A152	1	A172	1	A191	A201	1
A14	12	A34	A49	1412	A61	A73	4	A92	A103	2	A121	29	A143	A152	2	A174	1	A192	A201	1
A12	18	A34	A42	1295	A61	A72	4	A92	A101	1	A122	27	A143	A152	2	A173	1	A191	A201	1
A12	36	A32	A46	12612	A62	A73	1	A93	A101	4	A124	47	A143	A153	1	A173	2	A192	A201	2
A11	18	A32	A40	2249	A62	A74	4	A93	A101	3	A123	30	A143	A152	1	A174	2	A192	A201	1
A11	12	A30	A45	1108	A61	A74	4	A93	A101	3	A121	28	A143	A152	2	A173	1	A191	A201	2
A14	12	A34	A43	618	A61	A75	4	A93	A101	4	A121	56	A143	A152	1	A173	1	A191	A201	1
A11	12	A34	A41	1409	A61	A75	4	A93	A101	3	A121	54	A143	A152	1	A173	1	A191	A201	1
A14	12	A34	A43	797	A65	A75	4	A92	A101	3	A122	33	A141	A152	1	A172	2	A191	A201	2
A13	24	A34	A42	3617	A65	A75	4	A93	A102	4	A124	20	A143	A151	2	A173	1	A191	A201	1
A12	12	A32	A40	1318	A64	A75	4	A93	A101	4	A121	54	A143	A152	1	A173	1	A192	A201	1
A12	54	A30	A49	15945	A61	A72	3	A93	A101	4	A124	58	A143	A151	1	A173	1	A192	A201	2
A14	12	A34	A46	2012	A65	A74	4	A92	A101	2	A123	61	A143	A152	1	A173	1	A191	A201	1
A12	18	A32	A49	2622	A62	A73	4	A93	A101	4	A123	34	A143	A152	1	A173	1	A191	A201	1
A12	36	A34	A43	2337	A61	A75	4	A93	A101	4	A121	36	A143	A152	1	A173	1	A191	A201	1
A12	20	A33	A41	7057	A65	A74	3	A93	A101	4	A122	36	A141	A151	2	A174	2	A192	A201	1
A14	24	A32	A40	1469	A62	A75	4	A94	A101	4	A121	41	A143	A151	1	A172	1	A191	A201	1
A12	36	A32	A43	2323	A61	A74	4	A93	A101	4	A123	24	A143	A151	1	A173	1	A191	A201	1
A14	6	A33	A43	932	A61	A73	3	A92	A101	2	A121	24	A143	A152	1	A173	1	A191	A201	1
A12	9	A34	A42	1919	A61	A74	4	A93	A101	3	A123	35	A143	A151	1	A173	1	A192	A201	1
A14	12	A32	A41	2445	A65	A72	2	A94	A101	4	A123	26	A143	A151	1	A173	1	A192	A201	1
A12	24	A34	A410	11938	A61	A73	2	A93	A102	3	A123	39	A143	A152	2	A174	2	A192	A201	2
A14	18	A31	A40	6458	A61	A75	2	A93	A101	4	A124	39	A141	A152	2	A174	2	A192	A201	2
A12	12	A32	A40	6078	A61	A74	2	A93	A101	2	A123	32	A143	A152	1	A173	1	A191	A201	1
A11	24	A32	A42	7721	A65	A72	1	A92	A101	2	A122	30	A143	A152	1	A173	1	A192	A202	1
A12	14	A32	A49	1410	A63	A75	1	A94	A101	2	A121	35	A143	A152	1	A173	1	A192	A201	1
A12	6	A33	A49	1449	A62	A75	1	A91	A101	2	A123	31	A141	A152	2	A173	2	A191	A201	1
A13	15	A32	A46	392	A61	A72	4	A92	A101	4	A122	23	A143	A151	1	A173	1	A192	A201	1
A12	18	A32	A40	6260	A61	A74	3	A93	A101	3	A121	28	A143	A151	1	A172	1	A191	A201	1
A14	36	A34	A40	7855	A61	A73	4	A92	A101	2	A121	25	A142	A152	2	A173	1	A192	A201	2
A11	12	A32	A43	1680	A63	A75	3	A94	A101	1	A121	35	A143	A152	1	A173	1	A191	A201	1
A14	48	A34	A43	3578	A65	A75	4	A93	A101	1	A121	47	A143	A152	1	A173	1	A192	A201	1
A11	42	A32	A43	7174	A65	A74	4	A92	A101	3	A123	30	A143	A152	1	A174	1	A192	A201	2
A11	10	A34	A42	2132	A65	A72	2	A92	A102	3	A121	27	A143	A151	2	A173	1	A191	A202	1
A11	33	A34	A42	4281	A63	A73	1	A92	A101	4	A123	23	A143	A152	2	A173	1	A191	A201	2
A12	12	A34	A40	2366	A63	A74	3	A91	A101	3	A123	36	A143	A152	1	A174	1	A192	A201	1
A11	21	A32	A43	1835	A61	A73	3	A92	A101	2	A121	25	A143	A152	2	A173	1	A192	A201	2
A14	24	A34	A41	3868	A61	A75	4	A92	A101	2	A123	41	A143	A151	2	A174	1	A192	A201	1
A14	12	A32	A42	1768	A61	A73	3	A93	A101	2	A121	24	A143	A151	1	A172	1	A191	A201	1
A13	10	A34	A40	781	A61	A75	4	A93	A101	4	A124	63	A143	A153	2	A173	1	A192	A201	1
A12	18	A32	A42	1924	A65	A72	4	A92	A101	3	A121	27	A143	A151	1	A173	1	A191	A201	2
A11	12	A34	A40	2121	A61	A73	4	A93	A101	2	A122	30	A143	A152	2	A173	1	A191	A201	1
A11	12	A32	A43	701	A61	A73	4	A94	A101	2	A121	40	A143	A152	1	A172	1	A191	A201	1
A12	12	A32	A45	639	A61	A73	4	A93	A101	2	A123	30	A143	A152	1	A173	1	A191	A201	2
A12	12	A34	A41	1860	A61	A71	4	A93	A101	2	A123	34	A143	A152	2	A174	1	A192	A201	1
A11	12	A34	A40	3499	A61	A73	3	A92	A102	2	A121	29	A143	A152	2	A173	1	A191	A201	2
A12	48	A32	A40	8487	A65	A74	1	A92	A101	2	A123	24	A143	A152	1	A173	1	A191	A201	1
A11	36	A33	A46	6887	A61	A73	4	A93	A101	3	A122	29	A142	A152	1	A173	1	A192	A201	2
A14	15	A32	A42	2708	A61	A72	2	A93	A101	3	A122	27	A141	A152	2	A172	1	A191	A201	1
A14	18	A32	A42	1984	A61	A73	4	A93	A101	4	A124	47	A141	A153	2	A173	1	A191	A201	1
A14	60	A32	A43	10144	A62	A74	2	A92	A101	4	A121	21	A143	A152	1	A173	1	A192	A201	1
A14	12	A34	A43	1240	A65	A75	4	A92	A101	2	A121	38	A143	A152	2	A173	1	A192	A201	1
A14	27	A33	A41	8613	A64	A73	2	A93	A101	2	A123	27	A143	A152	2	A173	1	A191	A201	1
A12	12	A32	A43	766	A63	A73	4	A93	A101	3	A121	66	A143	A152	1	A172	1	A191	A201	2
A12	15	A34	A43	2728	A65	A74	4	A93	A103	2	A121	35	A141	A152	3	A173	1	A192	A201	1
A13	12	A32	A43	1881	A61	A73	2	A92	A101	2	A123	44	A143	A151	1	A172	1	A192	A201	1
A13	6	A32	A40	709	A64	A72	2	A94	A101	2	A121	27	A143	A152	1	A171	1	A191	A202	1
A12	36	A32	A43	4795	A61	A72	4	A92	A101	1	A124	30	A143	A152	1	A174	1	A192	A201	1
A11	27	A32	A43	3416	A61	A73	3	A93	A101	2	A123	27	A143	A152	1	A174	1	A191	A201	1
A11	18	A32	A42	2462	A61	A73	2	A93	A101	2	A123	22	A143	A152	1	A173	1	A191	A201	2
A14	21	A34	A42	2288	A61	A72	4	A92	A101	4	A122	23	A143	A152	1	A173	1	A192	A201	1
A12	48	A31	A49	3566	A62	A74	4	A93	A101	2	A123	30	A143	A152	1	A173	1	A191	A201	1
A11	6	A34	A40	860	A61	A75	1	A92	A101	4	A124	39	A143	A152	2	A173	1	A192	A201	1
A14	12	A34	A40	682	A62	A74	4	A92	A101	3	A123	51	A143	A152	2	A173	1	A192	A201	1
A11	36	A34	A42	5371	A61	A73	3	A93	A103	2	A122	28	A143	A152	2	A173	1	A191	A201	1
A14	18	A34	A43	1582	A64	A75	4	A93	A101	4	A123	46	A143	A152	2	A173	1	A191	A201	1
A14	6	A32	A43	1346	A62	A75	2	A93	A101	4	A124	42	A141	A153	1	A173	2	A192	A201	1
A14	10	A32	A43	1924	A61	A73	1	A93	A101	4	A122	38	A143	A152	1	A173	1	A192	A202	1
A13	36	A32	A43	5848	A61	A73	4	A93	A101	1	A123	24	A143	A152	1	A173	1	A191	A201	1
A12	24	A34	A41	7758	A64	A75	2	A92	A101	4	A124	29	A143	A151	1	A173	1	A191	A201	1
A12	24	A33	A49	6967	A62	A74	4	A93	A101	4	A123	36	A143	A151	1	A174	1	A192	A201	1
A11	12	A32	A42	1282	A61	A73	2	A92	A101	4	A123	20	A143	A151	1	A173	1	A191	A201	2
A11	9	A34	A45	1288	A62	A75	3	A93	A103	4	A121	48	A143	A152	2	A173	2	A191	A202	1
A11	12	A31	A48	339	A61	A75	4	A94	A101	1	A123	45	A141	A152	1	A172	1	A191	A201	1
A12	24	A32	A40	3512	A62	A74	2	A93	A101	3	A123	38	A141	A152	2	A173	1	A192	A201	1
A14	6	A34	A43	1898	A65	A73	1	A93	A101	2	A121	34	A143	A152	2	A172	2	A191	A201	1
A14	24	A34	A43	2872	A62	A75	3	A93	A101	4	A121	36	A143	A152	1	A173	2	A192	A201	1
A14	18	A34	A40	1055	A61	A72	4	A92	A101	1	A122	30	A143	A152	2	A173	1	A191	A201	1
A14	15	A32	A44	1262	A63	A74	4	A93	A101	3	A122	36	A143	A152	2	A173	1	A192	A201	1
A12	10	A32	A40	7308	A61	A71	2	A93	A101	4	A124	70	A141	A153	1	A174	1	A192	A201	1
A14	36	A32	A40	909	A63	A75	4	A93	A101	4	A122	36	A143	A152	1	A173	1	A191	A201	1
A14	6	A32	A42	2978	A63	A73	1	A93	A101	2	A123	32	A143	A152	1	A173	1	A192	A201	1
A11	18	A32	A42	1131	A61	A71	4	A92	A101	2	A123	33	A143	A152	1	A173	1	A191	A201	2
A12	11	A32	A42	1577	A64	A72	4	A92	A101	1	A121	20	A143	A152	1	A173	1	A191	A201	1
A14	24	A32	A42	3972	A61	A74	2	A92	A101	4	A122	25	A143	A151	1	A173	1	A192	A201	1
A12	24	A34	A49	1935	A61	A75	4	A91	A101	4	A121	31	A143	A152	2	A173	1	A192	A201	2
A11	15	A30	A40	950	A61	A75	4	A93	A101	3	A123	33	A143	A151	2	A173	2	A191	A201	2
A14	12	A32	A42	763	A61	A73	4	A92	A101	1	A121	26	A143	A152	1	A173	1	A192	A201	1
A12	24	A33	A42	2064	A61	A71	3	A92	A101	2	A122	34	A143	A152	1	A174	1	A192	A201	2
A12	8	A32	A43	1414	A61	A73	4	A93	A103	2	A121	33	A143	A152	1	A173	1	A191	A202	1
A11	21	A33	A46	3414	A61	A72	2	A93	A101	1	A122	26	A143	A152	2	A173	1	A191	A201	2
A14	30	A31	A41	7485	A65	A71	4	A92	A101	1	A121	53	A141	A152	1	A174	1	A192	A201	2
A11	12	A32	A42	2577	A61	A73	2	A91	A101	1	A123	42	A143	A152	1	A173	1	A191	A201	1
A11	6	A34	A43	338	A63	A75	4	A93	A101	4	A123	52	A143	A152	2	A173	1	A191	A201	1
A14	12	A32	A43	1963	A61	A74	4	A93	A101	2	A123	31	A143	A151	2	A174	2	A192	A201	1
A11	21	A34	A40	571	A61	A75	4	A93	A101	4	A121	65	A143	A152	2	A173	1	A191	A201	1
A14	36	A33	A49	9572	A61	A72	1	A91	A101	1	A123	28	A143	A152	2	A173	1	A191	A201	2
A12	36	A33	A49	4455	A61	A73	2	A91	A101	2	A121	30	A142	A152	2	A174	1	A192	A201	2
A11	21	A31	A40	1647	A65	A73	4	A93	A101	2	A122	40	A143	A152	2	A172	2	A191	A201	2
A14	24	A34	A42	3777	A64	A73	4	A93	A101	4	A121	50	A143	A152	1	A173	1	A192	A201	1
A12	18	A34	A40	884	A61	A75	4	A93	A101	4	A123	36	A141	A152	1	A173	2	A192	A201	2
A14	15	A34	A43	1360	A61	A73	4	A93	A101	2	A122	31	A143	A152	2	A173	1	A191	A201	1
A12	9	A31	A41	5129	A61	A75	2	A92	A101	4	A124	74	A141	A153	1	A174	2	A192	A201	2
A12	16	A34	A40	1175	A61	A71	2	A93	A101	3	A123	68	A143	A153	3	A171	1	A192	A201	1
A11	12	A32	A43	674	A62	A74	4	A94	A101	1	A122	20	A143	A152	1	A173	1	A191	A201	2
A12	18	A30	A42	3244	A61	A73	1	A92	A101	4	A123	33	A141	A152	2	A173	1	A192	A201	1
A14	24	A32	A49	4591	A64	A73	2	A93	A101	3	A122	54	A143	A152	3	A174	1	A192	A201	2
A12	48	A30	A49	3844	A62	A74	4	A93	A101	4	A124	34	A143	A153	1	A172	2	A191	A201	2
A12	27	A32	A49	3915	A61	A73	4	A93	A101	2	A123	36	A143	A152	1	A173	2	A192	A201	2
A14	6	A32	A43	2108	A61	A74	2	A94	A101	2	A121	29	A143	A151	1	A173	1	A191	A201	1
A12	45	A32	A43	3031	A62	A73	4	A93	A103	4	A122	21	A143	A151	1	A173	1	A191	A201	2
A12	9	A34	A46	1501	A61	A75	2	A92	A101	3	A123	34	A143	A152	2	A174	1	A192	A201	2
A14	6	A34	A43	1382	A61	A73	1	A92	A101	1	A123	28	A143	A152	2	A173	1	A192	A201	1
A12	12	A32	A42	951	A62	A72	4	A92	A101	4	A123	27	A141	A151	4	A173	1	A191	A201	2
A12	24	A32	A41	2760	A65	A75	4	A93	A101	4	A124	36	A141	A153	1	A173	1	A192	A201	1
A12	18	A33	A42	4297	A61	A75	4	A91	A101	3	A124	40	A143	A152	1	A174	1	A192	A201	2
A14	9	A34	A46	936	A63	A75	4	A93	A101	2	A123	52	A143	A152	2	A173	1	A192	A201	1
A11	12	A32	A40	1168	A61	A73	4	A94	A101	3	A121	27	A143	A152	1	A172	1	A191	A201	1
A14	27	A33	A49	5117	A61	A74	3	A93	A101	4	A123	26	A143	A152	2	A173	1	A191	A201	1
A11	12	A32	A48	902	A61	A74	4	A94	A101	4	A122	21	A143	A151	1	A173	1	A191	A201	2
A14	12	A34	A40	1495	A61	A75	4	A93	A101	1	A121	38	A143	A152	2	A172	2	A191	A201	1
A11	30	A34	A41	10623	A61	A75	3	A93	A101	4	A124	38	A143	A153	3	A174	2	A192	A201	1
A14	12	A34	A42	1935	A61	A75	4	A93	A101	4	A121	43	A143	A152	3	A173	1	A192	A201	1
A12	12	A34	A44	1424	A61	A74	4	A93	A101	3	A122	26	A143	A152	1	A173	1	A191	A201	1
A11	24	A32	A49	6568	A61	A73	2	A94	A101	2	A123	21	A142	A152	1	A172	1	A191	A201	1
A14	12	A32	A41	1413	A64	A74	3	A93	A101	2	A122	55	A143	A152	1	A173	1	A191	A202	1
A14	9	A34	A43	3074	A65	A73	1	A93	A101	2	A121	33	A143	A152	2	A173	2	A191	A201	1
A14	36	A32	A43	3835	A65	A75	2	A92	A101	4	A121	45	A143	A152	1	A172	1	A192	A201	1
A11	27	A30	A49	5293	A61	A71	2	A93	A101	4	A122	50	A142	A152	2	A173	1	A192	A201	2
A13	30	A33	A49	1908	A61	A75	4	A93	A101	4	A121	66	A143	A152	1	A174	1	A192	A201	2
A14	36	A34	A43	3342	A65	A75	4	A93	A101	2	A123	51	A143	A152	1	A173	1	A192	A201	1
A12	6	A34	A48	932	A65	A74	1	A92	A101	3	A122	39	A143	A152	2	A172	1	A191	A201	1
A11	18	A30	A49	3104	A61	A74	3	A93	A101	1	A122	31	A141	A152	1	A173	1	A192	A201	1
A13	36	A32	A43	3913	A61	A73	2	A93	A101	2	A121	23	A143	A152	1	A173	1	A192	A201	1
A11	24	A32	A42	3021	A61	A73	2	A91	A101	2	A121	24	A143	A151	1	A172	1	A191	A201	1
A14	10	A32	A40	1364	A61	A73	2	A92	A101	4	A123	64	A143	A152	1	A173	1	A192	A201	1
A12	12	A32	A43	625	A61	A72	4	A94	A103	1	A121	26	A141	A152	1	A172	1	A191	A201	1
A11	12	A32	A46	1200	A65	A73	4	A92	A101	4	A122	23	A141	A151	1	A173	1	A192	A201	1
A14	12	A32	A43	707	A61	A73	4	A93	A101	2	A121	30	A141	A152	2	A173	1	A191	A201	1
A14	24	A33	A49	2978	A65	A73	4	A93	A101	4	A121	32	A143	A152	2	A173	2	A192	A201	1
A14	15	A32	A41	4657	A61	A73	3	A93	A101	2	A123	30	A143	A152	1	A173	1	A192	A201	1
A14	36	A30	A45	2613	A61	A73	4	A93	A101	2	A123	27	A143	A152	2	A173	1	A191	A201	1
A12	48	A32	A43	10961	A64	A74	1	A93	A102	2	A124	27	A141	A152	2	A173	1	A192	A201	2
A11	12	A32	A42	7865	A61	A75	4	A93	A101	4	A124	53	A143	A153	1	A174	1	A192	A201	2
A14	9	A32	A43	1478	A61	A74	4	A93	A101	2	A123	22	A143	A152	1	A173	1	A191	A201	2
A11	24	A32	A42	3149	A61	A72	4	A93	A101	1	A124	22	A141	A153	1	A173	1	A191	A201	1
A13	36	A32	A43	4210	A61	A73	4	A93	A101	2	A123	26	A143	A152	1	A173	1	A191	A201	2
A14	9	A32	A40	2507	A63	A75	2	A93	A101	4	A124	51	A143	A153	1	A172	1	A191	A201	1
A14	12	A32	A43	2141	A62	A74	3	A93	A101	1	A124	35	A143	A152	1	A173	1	A191	A201	1
A12	18	A32	A43	866	A61	A73	4	A94	A103	2	A121	25	A143	A152	1	A172	1	A191	A201	1
A14	4	A34	A43	1544	A61	A74	2	A93	A101	1	A121	42	A143	A152	3	A172	2	A191	A201	1
A11	24	A32	A43	1823	A61	A71	4	A93	A101	2	A123	30	A142	A152	1	A174	2	A191	A201	2
A12	6	A32	A40	14555	A65	A71	1	A93	A101	2	A122	23	A143	A152	1	A171	1	A192	A201	2
A12	21	A32	A49	2767	A62	A75	4	A91	A101	2	A123	61	A141	A151	2	A172	1	A191	A201	2
A14	12	A34	A43	1291	A61	A73	4	A92	A101	2	A122	35	A143	A152	2	A173	1	A191	A201	1
A11	30	A32	A43	2522	A61	A75	1	A93	A103	3	A122	39	A143	A152	1	A173	2	A191	A201	1
A11	24	A32	A40	915	A65	A75	4	A92	A101	2	A123	29	A141	A152	1	A173	1	A191	A201	2
A14	6	A32	A43	1595	A61	A74	3	A93	A101	2	A122	51	A143	A152	1	A173	2	A191	A201	1
A11	48	A30	A41	4605	A61	A75	3	A93	A101	4	A124	24	A143	A153	2	A173	2	A191	A201	2
A14	12	A34	A49	1185	A61	A73	3	A92	A101	2	A121	27	A143	A152	2	A173	1	A191	A201	1
A14	12	A31	A48	3447	A63	A73	4	A92	A101	3	A121	35	A143	A152	1	A172	2	A191	A201	1
A14	24	A32	A49	1258	A61	A74	4	A93	A101	1	A121	25	A143	A152	1	A173	1	A192	A201	1
A14	12	A34	A43	717	A61	A75	4	A93	A101	4	A121	52	A143	A152	3	A173	1	A191	A201	1
A14	6	A30	A40	1204	A62	A73	4	A93	A101	1	A124	35	A141	A151	1	A173	1	A191	A202	1
A13	24	A32	A42	1925	A61	A73	2	A93	A101	2	A121	26	A143	A152	1	A173	1	A191	A201	1
A14	18	A32	A43	433	A61	A71	3	A92	A102	4	A121	22	A143	A151	1	A173	1	A191	A201	2
A11	6	A34	A40	666	A64	A74	3	A92	A101	4	A121	39	A143	A152	2	A172	1	A192	A201	1
A13	12	A32	A42	2251	A61	A73	1	A92	A101	2	A123	46	A143	A152	1	A172	1	A191	A201	1
A12	30	A32	A40	2150	A61	A73	4	A92	A103	2	A124	24	A141	A152	1	A173	1	A191	A201	2
A14	24	A33	A42	4151	A62	A73	2	A93	A101	3	A122	35	A143	A152	2	A173	1	A191	A201	1
A12	9	A32	A42	2030	A65	A74	2	A93	A101	1	A123	24	A143	A152	1	A173	1	A192	A201	1
A12	60	A33	A43	7418	A65	A73	1	A93	A101	1	A121	27	A143	A152	1	A172	1	A191	A201	1
A14	24	A34	A43	2684	A61	A73	4	A93	A101	2	A121	35	A143	A152	2	A172	1	A191	A201	1
A11	12	A31	A43	2149	A61	A73	4	A91	A101	1	A124	29	A143	A153	1	A173	1	A191	A201	2
A14	15	A32	A41	3812	A62	A72	1	A92	A101	4	A123	23	A143	A152	1	A173	1	A192	A201	1
A14	11	A34	A43	1154	A62	A71	4	A92	A101	4	A121	57	A143	A152	3	A172	1	A191	A201	1
A11	12	A32	A42	1657	A61	A73	2	A93	A101	2	A121	27	A143	A152	1	A173	1	A191	A201	1
A11	24	A32	A43	1603	A61	A75	4	A92	A101	4	A123	55	A143	A152	1	A173	1	A191	A201	1
A11	18	A34	A40	5302	A61	A75	2	A93	A101	4	A124	36	A143	A153	3	A174	1	A192	A201	1
A14	12	A34	A46	2748	A61	A75	2	A92	A101	4	A124	57	A141	A153	3	A172	1	A191	A201	1
A14	10	A34	A40	1231	A61	A75	3	A93	A101	4	A121	32	A143	A152	2	A172	2	A191	A202	1
A12	15	A32	A43	802	A61	A75	4	A93	A101	3	A123	37	A143	A152	1	A173	2	A191	A201	2
A14	36	A34	A49	6304	A65	A75	4	A93	A101	4	A121	36	A143	A152	2	A173	1	A191	A201	1
A14	24	A32	A43	1533	A61	A72	4	A92	A101	3	A123	38	A142	A152	1	A173	1	A192	A201	1
A11	14	A32	A40	8978	A61	A75	1	A91	A101	4	A122	45	A143	A152	1	A174	1	A192	A202	2
A14	24	A32	A43	999	A65	A75	4	A93	A101	2	A123	25	A143	A152	2	A173	1	A191	A201	1
A14	18	A32	A40	2662	A65	A74	4	A93	A101	3	A122	32	A143	A152	1	A173	1	A191	A202	1
A14	12	A34	A42	1402	A63	A74	3	A92	A101	4	A123	37	A143	A151	1	A173	1	A192	A201	1
A12	48	A31	A40	12169	A65	A71	4	A93	A102	4	A124	36	A143	A153	1	A174	1	A192	A201	1
A12	48	A32	A43	3060	A61	A74	4	A93	A101	4	A121	28	A143	A152	2	A173	1	A191	A201	2
A11	30	A32	A45	11998	A61	A72	1	A91	A101	1	A124	34	A143	A152	1	A172	1	A192	A201	2
A14	9	A32	A43	2697	A61	A73	1	A93	A101	2	A121	32	A143	A152	1	A173	2	A191	A201	1
A14	18	A34	A43	2404	A61	A73	2	A92	A101	2	A123	26	A143	A152	2	A173	1	A191	A201	1
A11	12	A32	A42	1262	A65	A75	2	A91	A101	4	A122	49	A143	A152	1	A172	1	A192	A201	1
A14	6	A32	A42	4611	A61	A72	1	A92	A101	4	A122	32	A143	A152	1	A173	1	A191	A201	2
A14	24	A32	A43	1901	A62	A73	4	A93	A101	4	A123	29	A143	A151	1	A174	1	A192	A201	1
A14	15	A34	A41	3368	A64	A75	3	A93	A101	4	A124	23	A143	A151	2	A173	1	A192	A201	1
A14	12	A32	A42	1574	A61	A73	4	A93	A101	2	A121	50	A143	A152	1	A173	1	A191	A201	1
A13	18	A31	A43	1445	A65	A74	4	A93	A101	4	A123	49	A141	A152	1	A172	1	A191	A201	1
A14	15	A34	A42	1520	A65	A75	4	A93	A101	4	A122	63	A143	A152	1	A173	1	A191	A201	1
A12	24	A34	A40	3878	A62	A72	4	A91	A101	2	A123	37	A143	A152	1	A173	1	A192	A201	1
A11	47	A32	A40	10722	A61	A72	1	A92	A101	1	A121	35	A143	A152	1	A172	1	A192	A201	1
A11	48	A32	A41	4788	A61	A74	4	A93	A101	3	A122	26	A143	A152	1	A173	2	A191	A201	1
A12	48	A33	A410	7582	A62	A71	2	A93	A101	4	A124	31	A143	A153	1	A174	1	A192	A201	1
A12	12	A32	A43	1092	A61	A73	4	A92	A103	4	A121	49	A143	A152	2	A173	1	A192	A201	1
A11	24	A33	A43	1024	A61	A72	4	A94	A101	4	A121	48	A142	A152	1	A173	1	A191	A201	2
A14	12	A32	A49	1076	A61	A73	2	A94	A101	2	A121	26	A143	A152	1	A173	1	A192	A202	1
A12	36	A32	A41	9398	A61	A72	1	A94	A101	4	A123	28	A143	A151	1	A174	1	A192	A201	2
A11	24	A34	A41	6419	A61	A75	2	A92	A101	4	A124	44	A143	A153	2	A174	2	A192	A201	1
A13	42	A34	A41	4796	A61	A75	4	A93	A101	4	A124	56	A143	A153	1	A173	1	A191	A201	1
A14	48	A34	A49	7629	A65	A75	4	A91	A101	2	A123	46	A141	A152	2	A174	2	A191	A201	1
A12	48	A32	A42	9960	A61	A72	1	A92	A101	2	A123	26	A143	A152	1	A173	1	A192	A201	2
A14	12	A32	A41	4675	A65	A72	1	A92	A101	4	A123	20	A143	A151	1	A173	1	A191	A201	1
A14	10	A32	A40	1287	A65	A75	4	A93	A102	2	A122	45	A143	A152	1	A172	1	A191	A202	1
A14	18	A32	A42	2515	A61	A73	3	A93	A101	4	A121	43	A143	A152	1	A173	1	A192	A201	1
A12	21	A34	A42	2745	A64	A74	3	A93	A101	2	A123	32	A143	A152	2	A173	1	A192	A201	1
A14	6	A32	A40	672	A61	A71	1	A92	A101	4	A121	54	A143	A152	1	A171	1	A192	A201	1
A12	36	A30	A43	3804	A61	A73	4	A92	A101	1	A123	42	A143	A152	1	A173	1	A192	A201	2
A13	24	A34	A40	1344	A65	A74	4	A93	A101	2	A121	37	A141	A152	2	A172	2	A191	A201	2
A11	10	A34	A40	1038	A61	A74	4	A93	A102	3	A122	49	A143	A152	2	A173	1	A192	A201	1
A14	48	A34	A40	10127	A63	A73	2	A93	A101	2	A124	44	A141	A153	1	A173	1	A191	A201	2
A14	6	A32	A42	1543	A64	A73	4	A91	A101	2	A121	33	A143	A152	1	A173	1	A191	A201	1
A14	30	A32	A41	4811	A65	A74	2	A92	A101	4	A122	24	A142	A151	1	A172	1	A191	A201	1
A11	12	A32	A43	727	A62	A72	4	A94	A101	3	A124	33	A143	A152	1	A172	1	A192	A201	2
A12	8	A32	A42	1237	A61	A73	3	A92	A101	4	A121	24	A143	A152	1	A173	1	A191	A201	2
A12	9	A32	A40	276	A61	A73	4	A94	A101	4	A121	22	A143	A151	1	A172	1	A191	A201	1
A12	48	A32	A410	5381	A65	A71	3	A93	A101	4	A124	40	A141	A153	1	A171	1	A192	A201	1
A14	24	A32	A42	5511	A62	A73	4	A93	A101	1	A123	25	A142	A152	1	A173	1	A191	A201	1
A13	24	A32	A42	3749	A61	A72	2	A92	A101	4	A123	26	A143	A152	1	A173	1	A191	A201	1
A12	12	A32	A40	685	A61	A74	2	A94	A101	3	A123	25	A141	A152	1	A172	1	A191	A201	2
A13	4	A32	A40	1494	A65	A72	1	A93	A101	2	A121	29	A143	A152	1	A172	2	A191	A202	1
A11	36	A31	A42	2746	A61	A75	4	A93	A101	4	A123	31	A141	A152	1	A173	1	A191	A201	2
A11	12	A32	A42	708	A61	A73	2	A93	A103	3	A122	38	A143	A152	1	A172	2	A191	A201	1
A12	24	A32	A42	4351	A65	A73	1	A92	A101	4	A122	48	A143	A152	1	A172	1	A192	A201	1
A14	12	A34	A46	701	A61	A73	4	A93	A101	2	A123	32	A143	A152	2	A173	1	A191	A201	1
A11	15	A33	A42	3643	A61	A75	1	A92	A101	4	A122	27	A143	A152	2	A172	1	A191	A201	1
A12	30	A34	A40	4249	A61	A71	4	A94	A101	2	A123	28	A143	A152	2	A174	1	A191	A201	2
A11	24	A32	A43	1938	A61	A72	4	A91	A101	3	A122	32	A143	A152	1	A173	1	A191	A201	2
A11	24	A32	A41	2910	A61	A74	2	A93	A101	1	A124	34	A143	A153	1	A174	1	A192	A201	1
A11	18	A32	A42	2659	A64	A73	4	A93	A101	2	A123	28	A143	A152	1	A173	1	A191	A201	1
A14	18	A34	A40	1028	A61	A73	4	A92	A101	3	A121	36	A143	A152	2	A173	1	A191	A201	1
A11	8	A34	A40	3398	A61	A74	1	A93	A101	4	A121	39	A143	A152	2	A172	1	A191	A202	1
A14	12	A34	A42	5801	A65	A75	2	A93	A101	4	A122	49	A143	A151	1	A173	1	A192	A201	1
A14	24	A32	A40	1525	A64	A74	4	A92	A101	3	A123	34	A143	A152	1	A173	2	A192	A201	1
A13	36	A32	A43	4473	A61	A75	4	A93	A101	2	A123	31	A143	A152	1	A173	1	A191	A201	1
A12	6	A32	A43	1068	A61	A75	4	A93	A101	4	A123	28	A143	A152	1	A173	2	A191	A201	1
A11	24	A34	A41	6615	A61	A71	2	A93	A101	4	A124	75	A143	A153	2	A174	1	A192	A201	1
A14	18	A34	A46	1864	A62	A73	4	A92	A101	2	A121	30	A143	A152	2	A173	1	A191	A201	2
A12	60	A32	A40	7408	A62	A72	4	A92	A101	2	A122	24	A143	A152	1	A174	1	A191	A201	2
A14	48	A34	A41	11590	A62	A73	2	A92	A101	4	A123	24	A141	A151	2	A172	1	A191	A201	2
A11	24	A30	A42	4110	A61	A75	3	A93	A101	4	A124	23	A141	A151	2	A173	2	A191	A201	2
A11	6	A34	A42	3384	A61	A73	1	A91	A101	4	A121	44	A143	A151	1	A174	1	A192	A201	2
A12	13	A32	A43	2101	A61	A72	2	A92	A103	4	A122	23	A143	A152	1	A172	1	A191	A201	1
A11	15	A32	A44	1275	A65	A73	4	A92	A101	2	A123	24	A143	A151	1	A173	1	A191	A201	2
A11	24	A32	A42	4169	A61	A73	4	A93	A101	4	A122	28	A143	A152	1	A173	1	A191	A201	1
A12	10	A32	A42	1521	A61	A73	4	A91	A101	2	A123	31	A143	A152	1	A172	1	A191	A201	1
A12	24	A34	A46	5743	A61	A72	2	A92	A101	4	A124	24	A143	A153	2	A173	1	A192	A201	1
A11	21	A32	A42	3599	A61	A74	1	A92	A101	4	A123	26	A143	A151	1	A172	1	A191	A201	1
A12	18	A32	A43	3213	A63	A72	1	A94	A101	3	A121	25	A143	A151	1	A173	1	A191	A201	1
A12	18	A32	A49	4439	A61	A75	1	A93	A102	1	A121	33	A141	A152	1	A174	1	A192	A201	1
A13	10	A32	A40	3949	A61	A72	1	A93	A103	1	A122	37	A143	A152	1	A172	2	A191	A201	1
A14	15	A34	A43	1459	A61	A73	4	A92	A101	2	A123	43	A143	A152	1	A172	1	A191	A201	1
A12	13	A34	A43	882	A61	A72	4	A93	A103	4	A121	23	A143	A152	2	A173	1	A191	A201	1
A12	24	A32	A43	3758	A63	A71	1	A92	A101	4	A124	23	A143	A151	1	A171	1	A191	A201	1
A14	6	A33	A49	1743	A62	A73	1	A93	A101	2	A121	34	A143	A152	2	A172	1	A191	A201	1
A12	9	A34	A46	1136	A64	A75	4	A93	A101	3	A124	32	A143	A153	2	A173	2	A191	A201	2
A14	9	A32	A44	1236	A61	A72	1	A92	A101	4	A121	23	A143	A151	1	A173	1	A192	A201	1
A12	9	A32	A42	959	A61	A73	1	A92	A101	2	A123	29	A143	A152	1	A173	1	A191	A202	2
A14	18	A34	A41	3229	A65	A71	2	A93	A101	4	A124	38	A143	A152	1	A174	1	A192	A201	1
A11	12	A30	A43	6199	A61	A73	4	A93	A101	2	A122	28	A143	A151	2	A173	1	A192	A201	2
A14	10	A32	A46	727	A63	A75	4	A93	A101	4	A124	46	A143	A153	1	A173	1	A192	A201	1
A12	24	A32	A40	1246	A61	A72	4	A93	A101	2	A121	23	A142	A152	1	A172	1	A191	A201	2
A14	12	A34	A43	2331	A65	A75	1	A93	A102	4	A121	49	A143	A152	1	A173	1	A192	A201	1
A14	36	A33	A43	4463	A61	A73	4	A93	A101	2	A123	26	A143	A152	2	A174	1	A192	A201	2
A14	12	A32	A43	776	A61	A73	4	A94	A101	2	A121	28	A143	A152	1	A173	1	A191	A201	1
A11	30	A32	A42	2406	A61	A74	4	A92	A101	4	A121	23	A143	A151	1	A173	1	A191	A201	2
A12	18	A32	A46	1239	A65	A73	4	A93	A101	4	A124	61	A143	A153	1	A173	1	A191	A201	1
A13	12	A32	A43	3399	A65	A75	2	A93	A101	3	A123	37	A143	A152	1	A174	1	A191	A201	1
A13	12	A33	A40	2247	A61	A73	2	A92	A101	2	A123	36	A142	A152	2	A173	1	A192	A201	1
A14	6	A32	A42	1766	A61	A73	1	A94	A101	2	A122	21	A143	A151	1	A173	1	A191	A201	1
A11	18	A32	A42	2473	A61	A71	4	A93	A101	1	A123	25	A143	A152	1	A171	1	A191	A201	2
A14	12	A32	A49	1542	A61	A74	2	A93	A101	4	A123	36	A143	A152	1	A173	1	A192	A201	1
A14	18	A34	A41	3850	A61	A74	3	A93	A101	1	A123	27	A143	A152	2	A173	1	A191	A201	1
A11	18	A32	A42	3650	A61	A72	1	A92	A101	4	A123	22	A143	A151	1	A173	1	A191	A201	1
A11	36	A32	A42	3446	A61	A75	4	A93	A101	2	A123	42	A143	A152	1	A173	2	A191	A201	2
A12	18	A32	A42	3001	A61	A74	2	A92	A101	4	A121	40	A143	A151	1	A173	1	A191	A201	1
A14	36	A32	A40	3079	A65	A73	4	A93	A101	4	A121	36	A143	A152	1	A173	1	A191	A201	1
A14	18	A34	A43	6070	A61	A75	3	A93	A101	4	A123	33	A143	A152	2	A173	1	A192	A201	1
A14	10	A34	A42	2146	A61	A72	1	A92	A101	3	A121	23	A143	A151	2	A173	1	A191	A201	1
A14	60	A34	A40	13756	A65	A75	2	A93	A101	4	A124	63	A141	A153	1	A174	1	A192	A201	1
A12	60	A31	A410	14782	A62	A75	3	A92	A101	4	A124	60	A141	A153	2	A174	1	A192	A201	2
A11	48	A31	A49	7685	A61	A74	2	A92	A103	4	A123	37	A143	A151	1	A173	1	A191	A201	2
A14	18	A33	A43	2320	A61	A71	2	A94	A101	3	A121	34	A143	A152	2	A173	1	A191	A201	1
A14	7	A33	A43	846	A65	A75	3	A93	A101	4	A124	36	A143	A153	1	A173	1	A191	A201	1
A12	36	A32	A40	14318	A61	A75	4	A93	A101	2	A124	57	A143	A153	1	A174	1	A192	A201	2
A14	6	A34	A40	362	A62	A73	4	A92	A101	4	A123	52	A143	A152	2	A172	1	A191	A201	1
A11	20	A32	A42	2212	A65	A74	4	A93	A101	4	A123	39	A143	A152	1	A173	1	A192	A201	1
A12	18	A32	A41	12976	A61	A71	3	A92	A101	4	A124	38	A143	A153	1	A174	1	A192	A201	2
A14	22	A32	A40	1283	A65	A74	4	A92	A101	4	A122	25	A143	A151	1	A173	1	A191	A201	1
A13	12	A32	A40	1330	A61	A72	4	A93	A101	1	A121	26	A143	A152	1	A173	1	A191	A201	1
A14	30	A33	A49	4272	A62	A73	2	A93	A101	2	A122	26	A143	A152	2	A172	1	A191	A201	1
A14	18	A34	A43	2238	A61	A73	2	A92	A101	1	A123	25	A143	A152	2	A173	1	A191	A201	1
A14	18	A32	A43	1126	A65	A72	4	A92	A101	2	A121	21	A143	A151	1	A173	1	A192	A201	1
A12	18	A34	A42	7374	A61	A71	4	A93	A101	4	A122	40	A142	A152	2	A174	1	A192	A201	1
A12	15	A34	A49	2326	A63	A73	2	A93	A101	4	A123	27	A141	A152	1	A173	1	A191	A201	1
A14	9	A32	A49	1449	A61	A74	3	A92	A101	2	A123	27	A143	A152	2	A173	1	A191	A201	1
A14	18	A32	A40	1820	A61	A73	2	A94	A101	2	A122	30	A143	A152	1	A174	1	A192	A201	1
A12	12	A32	A42	983	A64	A72	1	A92	A101	4	A121	19	A143	A151	1	A172	1	A191	A201	1
A11	36	A32	A40	3249	A61	A74	2	A93	A101	4	A124	39	A141	A153	1	A174	2	A192	A201	1
A11	6	A34	A43	1957	A61	A74	1	A92	A101	4	A123	31	A143	A152	1	A173	1	A191	A201	1
A14	9	A34	A42	2406	A61	A71	2	A93	A101	3	A123	31	A143	A152	1	A174	1	A191	A201	1
A12	39	A33	A46	11760	A62	A74	2	A93	A101	3	A124	32	A143	A151	1	A173	1	A192	A201	1
A11	12	A32	A42	2578	A61	A71	3	A92	A101	4	A124	55	A143	A153	1	A174	1	A191	A201	1
A11	36	A34	A42	2348	A61	A73	3	A94	A101	2	A122	46	A143	A152	2	A173	1	A192	A201	1
A12	12	A32	A40	1223	A61	A75	1	A91	A101	1	A121	46	A143	A151	2	A173	1	A191	A201	2
A14	24	A34	A43	1516	A64	A73	4	A92	A101	1	A121	43	A143	A152	2	A172	1	A191	A201	1
A14	18	A32	A43	1473	A61	A72	3	A94	A101	4	A121	39	A143	A152	1	A173	1	A192	A201	1
A12	18	A34	A49	1887	A65	A73	4	A94	A101	4	A121	28	A141	A152	2	A173	1	A191	A201	1
A14	24	A33	A49	8648	A61	A72	2	A93	A101	2	A123	27	A141	A152	2	A173	1	A192	A201	2
A14	14	A33	A40	802	A61	A73	4	A93	A101	2	A123	27	A143	A152	2	A172	1	A191	A201	1
A12	18	A33	A40	2899	A65	A75	4	A93	A101	4	A123	43	A143	A152	1	A173	2	A191	A201	1
A12	24	A32	A43	2039	A61	A72	1	A94	A101	1	A122	22	A143	A152	1	A173	1	A192	A201	2
A14	24	A34	A41	2197	A65	A74	4	A93	A101	4	A123	43	A143	A152	2	A173	2	A192	A201	1
A11	15	A32	A43	1053	A61	A72	4	A94	A101	2	A121	27	A143	A152	1	A173	1	A191	A202	1
A14	24	A32	A43	3235	A63	A75	3	A91	A101	2	A123	26	A143	A152	1	A174	1	A192	A201	1
A13	12	A34	A40	939	A63	A74	4	A94	A101	2	A121	28	A143	A152	3	A173	1	A192	A201	2
A12	24	A32	A43	1967	A61	A75	4	A92	A101	4	A123	20	A143	A152	1	A173	1	A192	A201	1
A14	33	A34	A41	7253	A61	A74	3	A93	A101	2	A123	35	A143	A152	2	A174	1	A192	A201	1
A14	12	A34	A49	2292	A61	A71	4	A93	A101	2	A123	42	A142	A152	2	A174	1	A192	A201	2
A14	10	A32	A40	1597	A63	A73	3	A93	A101	2	A124	40	A143	A151	1	A172	2	A191	A202	1
A11	24	A32	A40	1381	A65	A73	4	A92	A101	2	A122	35	A143	A152	1	A173	1	A191	A201	2
A14	36	A34	A41	5842	A61	A75	2	A93	A101	2	A122	35	A143	A152	2	A173	2	A192	A201	1
A11	12	A32	A40	2579	A61	A72	4	A93	A101	1	A121	33	A143	A152	1	A172	2	A191	A201	2
A11	18	A33	A46	8471	A65	A73	1	A92	A101	2	A123	23	A143	A151	2	A173	1	A192	A201	1
A14	21	A32	A40	2782	A63	A74	1	A92	A101	2	A123	31	A141	A152	1	A174	1	A191	A201	1
A12	18	A32	A40	1042	A65	A73	4	A92	A101	2	A122	33	A143	A152	1	A173	1	A191	A201	2
A14	15	A32	A40	3186	A64	A74	2	A92	A101	3	A123	20	A143	A151	1	A173	1	A191	A201	1
A12	12	A32	A41	2028	A65	A73	4	A93	A101	2	A123	30	A143	A152	1	A173	1	A191	A201	1
A12	12	A34	A40	958	A61	A74	2	A93	A101	3	A121	47	A143	A152	2	A172	2	A191	A201	1
A14	21	A33	A42	1591	A62	A74	4	A93	A101	3	A121	34	A143	A152	2	A174	1	A191	A201	1
A12	12	A32	A42	2762	A65	A75	1	A92	A101	2	A122	25	A141	A152	1	A173	1	A192	A201	2
A12	18	A32	A41	2779	A61	A73	1	A94	A101	3	A123	21	A143	A151	1	A173	1	A192	A201	1
A14	28	A34	A43	2743	A61	A75	4	A93	A101	2	A123	29	A143	A152	2	A173	1	A191	A201	1
A14	18	A34	A43	1149	A64	A73	4	A93	A101	3	A121	46	A143	A152	2	A173	1	A191	A201	1
A14	9	A32	A42	1313	A61	A75	1	A93	A101	4	A123	20	A143	A152	1	A173	1	A191	A201	1
A11	18	A34	A45	1190	A61	A71	2	A92	A101	4	A124	55	A143	A153	3	A171	2	A191	A201	2
A14	5	A32	A49	3448	A61	A74	1	A93	A101	4	A121	74	A143	A152	1	A172	1	A191	A201	1
A12	24	A32	A410	11328	A61	A73	2	A93	A102	3	A123	29	A141	A152	2	A174	1	A192	A201	2
A11	6	A34	A42	1872	A61	A71	4	A93	A101	4	A124	36	A143	A153	3	A174	1	A192	A201	1
A14	24	A34	A45	2058	A61	A73	4	A91	A101	2	A121	33	A143	A152	2	A173	1	A192	A201	1
A11	9	A32	A42	2136	A61	A73	3	A93	A101	2	A121	25	A143	A152	1	A173	1	A191	A201	1
A12	12	A32	A43	1484	A65	A73	2	A94	A101	1	A121	25	A143	A152	1	A173	1	A192	A201	2
A14	6	A32	A45	660	A63	A74	2	A94	A101	4	A121	23	A143	A151	1	A172	1	A191	A201	1
A14	24	A34	A40	1287	A64	A75	4	A92	A101	4	A121	37	A143	A152	2	A173	1	A192	A201	1
A11	42	A34	A45	3394	A61	A71	4	A93	A102	4	A123	65	A143	A152	2	A171	1	A191	A201	1
A13	12	A31	A49	609	A61	A72	4	A92	A101	1	A121	26	A143	A152	1	A171	1	A191	A201	2
A14	12	A32	A40	1884	A61	A75	4	A93	A101	4	A123	39	A143	A152	1	A174	1	A192	A201	1
A11	12	A32	A42	1620	A61	A73	2	A92	A102	3	A122	30	A143	A152	1	A173	1	A191	A201	1
A12	20	A33	A410	2629	A61	A73	2	A93	A101	3	A123	29	A141	A152	2	A173	1	A192	A201	1
A14	12	A32	A46	719	A61	A75	4	A93	A101	4	A123	41	A141	A152	1	A172	2	A191	A201	2
A12	48	A34	A42	5096	A61	A73	2	A92	A101	3	A123	30	A143	A152	1	A174	1	A192	A201	2
A14	9	A34	A46	1244	A65	A75	4	A92	A101	4	A122	41	A143	A151	2	A172	1	A191	A201	1
A11	36	A32	A40	1842	A61	A72	4	A92	A101	4	A123	34	A143	A152	1	A173	1	A192	A201	2
A12	7	A32	A43	2576	A61	A73	2	A93	A103	2	A121	35	A143	A152	1	A173	1	A191	A201	1
A13	12	A32	A42	1424	A65	A75	3	A92	A101	4	A121	55	A143	A152	1	A174	1	A192	A201	1
A12	15	A33	A45	1512	A64	A73	3	A94	A101	3	A122	61	A142	A152	2	A173	1	A191	A201	2
A14	36	A34	A41	11054	A65	A73	4	A93	A101	2	A123	30	A143	A152	1	A174	1	A192	A201	1
A14	6	A32	A43	518	A61	A73	3	A92	A101	1	A121	29	A143	A152	1	A173	1	A191	A201	1
A14	12	A30	A42	2759	A61	A75	2	A93	A101	4	A122	34	A143	A152	2	A173	1	A191	A201	1
A14	24	A32	A41	2670	A61	A75	4	A93	A101	4	A123	35	A143	A152	1	A174	1	A192	A201	1
A11	24	A32	A40	4817	A61	A74	2	A93	A102	3	A122	31	A143	A152	1	A173	1	A192	A201	2
A14	24	A32	A41	2679	A61	A72	4	A92	A101	1	A124	29	A143	A152	1	A174	1	A192	A201	1
A11	11	A34	A40	3905	A61	A73	2	A93	A101	2	A121	36	A143	A151	2	A173	2	A191	A201	1
A11	12	A32	A41	3386	A61	A75	3	A93	A101	4	A124	35	A143	A153	1	A173	1	A192	A201	2
A11	6	A32	A44	343	A61	A72	4	A92	A101	1	A121	27	A143	A152	1	A173	1	A191	A201	1
A14	18	A32	A43	4594	A61	A72	3	A93	A101	2	A123	32	A143	A152	1	A173	1	A192	A201	1
A11	36	A32	A42	3620	A61	A73	1	A93	A103	2	A122	37	A143	A152	1	A173	2	A191	A201	1
A11	15	A32	A40	1721	A61	A72	2	A93	A101	3	A121	36	A143	A152	1	A173	1	A191	A201	1
A12	12	A32	A42	3017	A61	A72	3	A92	A101	1	A121	34	A143	A151	1	A174	1	A191	A201	1
A12	12	A32	A48	754	A65	A75	4	A93	A101	4	A122	38	A143	A152	2	A173	1	A191	A201	1
A14	18	A32	A49	1950	A61	A74	4	A93	A101	1	A123	34	A142	A152	2	A173	1	A192	A201	1
A11	24	A32	A41	2924	A61	A73	3	A93	A103	4	A124	63	A141	A152	1	A173	2	A192	A201	1
A11	24	A33	A43	1659	A61	A72	4	A92	A101	2	A123	29	A143	A151	1	A172	1	A192	A201	2
A14	48	A33	A43	7238	A65	A75	3	A93	A101	3	A123	32	A141	A152	2	A173	2	A191	A201	1
A14	33	A33	A49	2764	A61	A73	2	A92	A101	2	A123	26	A143	A152	2	A173	1	A192	A201	1
A14	24	A33	A41	4679	A61	A74	3	A93	A101	3	A123	35	A143	A152	2	A172	1	A192	A201	1
A12	24	A32	A43	3092	A62	A72	3	A94	A101	2	A123	22	A143	A151	1	A173	1	A192	A201	2
A11	6	A32	A46	448	A61	A72	4	A92	A101	4	A122	23	A143	A152	1	A173	1	A191	A201	2
A11	9	A32	A40	654	A61	A73	4	A93	A101	3	A123	28	A143	A152	1	A172	1	A191	A201	2
A14	6	A32	A48	1238	A65	A71	4	A93	A101	4	A122	36	A143	A152	1	A174	2	A192	A201	1
A12	18	A34	A43	1245	A61	A73	4	A94	A101	2	A123	33	A143	A152	1	A173	1	A191	A201	2
A11	18	A30	A42	3114	A61	A72	1	A92	A101	4	A122	26	A143	A151	1	A173	1	A191	A201	2
A14	39	A32	A41	2569	A63	A73	4	A93	A101	4	A123	24	A143	A152	1	A173	1	A191	A201	1
A13	24	A32	A43	5152	A61	A74	4	A93	A101	2	A123	25	A141	A152	1	A173	1	A191	A201	1
A12	12	A32	A49	1037	A62	A74	3	A93	A101	4	A121	39	A143	A152	1	A172	1	A191	A201	1
A11	15	A34	A42	1478	A61	A75	4	A93	A101	4	A123	44	A143	A152	2	A173	2	A192	A201	1
A12	12	A34	A43	3573	A61	A73	1	A92	A101	1	A121	23	A143	A152	1	A172	1	A191	A201	1
A12	24	A32	A40	1201	A61	A72	4	A93	A101	1	A122	26	A143	A152	1	A173	1	A191	A201	1
A11	30	A32	A42	3622	A64	A75	4	A92	A101	4	A122	57	A143	A151	2	A173	1	A192	A201	1
A14	15	A33	A42	960	A64	A74	3	A92	A101	2	A122	30	A143	A152	2	A173	1	A191	A201	1
A14	12	A34	A40	1163	A63	A73	4	A93	A101	4	A121	44	A143	A152	1	A173	1	A192	A201	1
A12	6	A33	A40	1209	A61	A71	4	A93	A101	4	A122	47	A143	A152	1	A174	1	A192	A201	2
A14	12	A32	A43	3077	A61	A73	2	A93	A101	4	A123	52	A143	A152	1	A173	1	A192	A201	1
A14	24	A32	A40	3757	A61	A75	4	A92	A102	4	A124	62	A143	A153	1	A173	1	A192	A201	1
A14	10	A32	A40	1418	A62	A73	3	A93	A101	2	A121	35	A143	A151	1	A172	1	A191	A202	1
A14	6	A32	A40	3518	A61	A73	2	A93	A103	3	A122	26	A143	A151	1	A173	1	A191	A201	1
A14	12	A34	A43	1934	A61	A75	2	A93	A101	2	A124	26	A143	A152	2	A173	1	A191	A201	1
A12	27	A30	A49	8318	A61	A75	2	A92	A101	4	A124	42	A143	A153	2	A174	1	A192	A201	2
A14	6	A34	A43	1237	A62	A73	1	A92	A101	1	A122	27	A143	A152	2	A173	1	A191	A201	1
A12	6	A32	A43	368	A65	A75	4	A93	A101	4	A122	38	A143	A152	1	A173	1	A191	A201	1
A11	12	A34	A40	2122	A61	A73	3	A93	A101	2	A121	39	A143	A151	2	A172	2	A191	A202	1
A11	24	A32	A42	2996	A65	A73	2	A94	A101	4	A123	20	A143	A152	1	A173	1	A191	A201	2
A12	36	A32	A42	9034	A62	A72	4	A93	A102	1	A124	29	A143	A151	1	A174	1	A192	A201	2
A14	24	A34	A42	1585	A61	A74	4	A93	A101	3	A122	40	A143	A152	2	A173	1	A191	A201	1
A12	18	A32	A43	1301	A61	A75	4	A94	A103	2	A121	32	A143	A152	1	A172	1	A191	A201	1
A13	6	A34	A40	1323	A62	A75	2	A91	A101	4	A123	28	A143	A152	2	A173	2	A192	A201	1
A11	24	A32	A40	3123	A61	A72	4	A92	A101	1	A122	27	A143	A152	1	A173	1	A191	A201	2
A11	36	A32	A41	5493	A61	A75	2	A93	A101	4	A124	42	A143	A153	1	A173	2	A191	A201	1
A13	9	A32	A43	1126	A62	A75	2	A91	A101	4	A121	49	A143	A152	1	A173	1	A191	A201	1
A12	24	A34	A43	1216	A62	A72	4	A93	A101	4	A124	38	A141	A152	2	A173	2	A191	A201	2
A11	24	A32	A40	1207	A61	A72	4	A92	A101	4	A122	24	A143	A151	1	A173	1	A191	A201	2
A14	10	A32	A40	1309	A65	A73	4	A93	A103	4	A122	27	A143	A152	1	A172	1	A191	A201	2
A13	15	A34	A41	2360	A63	A73	2	A93	A101	2	A123	36	A143	A152	1	A173	1	A192	A201	1
A12	15	A31	A40	6850	A62	A71	1	A93	A101	2	A122	34	A143	A152	1	A174	2	A192	A201	2
A14	24	A32	A43	1413	A61	A73	4	A94	A101	2	A122	28	A143	A152	1	A173	1	A191	A201	1
A14	39	A32	A41	8588	A62	A75	4	A93	A101	2	A123	45	A143	A152	1	A174	1	A192	A201	1
A11	12	A32	A40	759	A61	A74	4	A93	A101	2	A121	26	A143	A152	1	A173	1	A191	A201	2
A14	36	A32	A41	4686	A61	A73	2	A93	A101	2	A124	32	A143	A153	1	A174	1	A192	A201	1
A13	15	A32	A49	2687	A61	A74	2	A93	A101	4	A122	26	A143	A151	1	A173	1	A192	A201	1
A12	12	A33	A43	585	A61	A73	4	A94	A102	4	A121	20	A143	A151	2	A173	1	A191	A201	1
A14	24	A32	A40	2255	A65	A72	4	A93	A101	1	A122	54	A143	A152	1	A173	1	A191	A201	1
A11	6	A34	A40	609	A61	A74	4	A92	A101	3	A122	37	A143	A152	2	A173	1	A191	A202	1
A11	6	A34	A40	1361	A61	A72	2	A93	A101	4	A121	40	A143	A152	1	A172	2	A191	A202	1
A14	36	A34	A42	7127	A61	A72	2	A92	A101	4	A122	23	A143	A151	2	A173	1	A192	A201	2
A11	6	A32	A40	1203	A62	A75	3	A93	A101	2	A122	43	A143	A152	1	A173	1	A192	A201	1
A14	6	A34	A43	700	A65	A75	4	A93	A101	4	A124	36	A143	A153	2	A173	1	A191	A201	1
A14	24	A34	A45	5507	A61	A75	3	A93	A101	4	A124	44	A143	A153	2	A173	1	A191	A201	1
A11	18	A32	A43	3190	A61	A73	2	A92	A101	2	A121	24	A143	A152	1	A173	1	A191	A201	2
A11	48	A30	A42	7119	A61	A73	3	A93	A101	4	A124	53	A143	A153	2	A173	2	A191	A201	2
A14	24	A32	A41	3488	A62	A74	3	A92	A101	4	A123	23	A143	A152	1	A173	1	A191	A201	1
A12	18	A32	A43	1113	A61	A73	4	A92	A103	4	A121	26	A143	A152	1	A172	2	A191	A201	1
A12	26	A32	A41	7966	A61	A72	2	A93	A101	3	A123	30	A143	A152	2	A173	1	A191	A201	1
A14	15	A34	A46	1532	A62	A73	4	A92	A101	3	A123	31	A143	A152	1	A173	1	A191	A201	1
A14	4	A34	A43	1503	A61	A74	2	A93	A101	1	A121	42	A143	A152	2	A172	2	A191	A201	1
A11	36	A32	A43	2302	A61	A73	4	A91	A101	4	A123	31	A143	A151	1	A173	1	A191	A201	2
A11	6	A32	A40	662	A61	A72	3	A93	A101	4	A121	41	A143	A152	1	A172	2	A192	A201	1
A12	36	A32	A46	2273	A61	A74	3	A93	A101	1	A123	32	A143	A152	2	A173	2	A191	A201	1
A12	15	A32	A40	2631	A62	A73	2	A92	A101	4	A123	28	A143	A151	2	A173	1	A192	A201	2
A14	12	A33	A41	1503	A61	A73	4	A94	A101	4	A121	41	A143	A151	1	A173	1	A191	A201	1
A14	24	A32	A43	1311	A62	A74	4	A94	A101	3	A122	26	A143	A152	1	A173	1	A192	A201	1
A14	24	A32	A43	3105	A65	A72	4	A93	A101	2	A123	25	A143	A152	2	A173	1	A191	A201	1
A13	21	A34	A46	2319	A61	A72	2	A91	A101	1	A123	33	A143	A151	1	A173	1	A191	A201	2
A11	6	A32	A40	1374	A65	A71	4	A92	A101	3	A122	75	A143	A152	1	A174	1	A192	A201	1
A12	18	A34	A42	3612	A61	A75	3	A92	A101	4	A122	37	A143	A152	1	A173	1	A192	A201	1
A11	48	A32	A40	7763	A61	A75	4	A93	A101	4	A124	42	A141	A153	1	A174	1	A191	A201	2
A13	18	A32	A42	3049	A61	A72	1	A92	A101	1	A122	45	A142	A152	1	A172	1	A191	A201	1
A12	12	A32	A43	1534	A61	A72	1	A94	A101	1	A121	23	A143	A151	1	A173	1	A191	A201	2
A14	24	A33	A40	2032	A61	A75	4	A93	A101	4	A124	60	A143	A153	2	A173	1	A192	A201	1
A11	30	A32	A42	6350	A65	A75	4	A93	A101	4	A122	31	A143	A152	1	A173	1	A191	A201	2
A13	18	A32	A42	2864	A61	A73	2	A93	A101	1	A121	34	A143	A152	1	A172	2	A191	A201	2
A14	12	A34	A40	1255	A61	A75	4	A93	A101	4	A121	61	A143	A152	2	A172	1	A191	A201	1
A11	24	A33	A40	1333	A61	A71	4	A93	A101	2	A121	43	A143	A153	2	A173	2	A191	A201	2
A14	24	A34	A40	2022	A61	A73	4	A92	A101	4	A123	37	A143	A152	1	A173	1	A192	A201	1
A14	24	A32	A43	1552	A61	A74	3	A93	A101	1	A123	32	A141	A152	1	A173	2	A191	A201	1
A11	12	A31	A43	626	A61	A73	4	A92	A101	4	A121	24	A141	A152	1	A172	1	A191	A201	2
A14	48	A34	A41	8858	A65	A74	2	A93	A101	1	A124	35	A143	A153	2	A173	1	A192	A201	1
A14	12	A34	A45	996	A65	A74	4	A92	A101	4	A121	23	A143	A152	2	A173	1	A191	A201	1
A14	6	A31	A43	1750	A63	A75	2	A93	A101	4	A122	45	A141	A152	1	A172	2	A191	A201	1
A11	48	A32	A43	6999	A61	A74	1	A94	A103	1	A121	34	A143	A152	2	A173	1	A192	A201	2
A12	12	A34	A40	1995	A62	A72	4	A93	A101	1	A123	27	A143	A152	1	A173	1	A191	A201	1
A12	9	A32	A46	1199	A61	A74	4	A92	A101	4	A122	67	A143	A152	2	A174	1	A192	A201	1
A12	12	A32	A43	1331	A61	A72	2	A93	A101	1	A123	22	A142	A152	1	A173	1	A191	A201	2
A12	18	A30	A40	2278	A62	A72	3	A92	A101	3	A123	28	A143	A152	2	A173	1	A191	A201	2
A14	21	A30	A40	5003	A65	A73	1	A92	A101	4	A122	29	A141	A152	2	A173	1	A192	A201	2
A11	24	A31	A42	3552	A61	A74	3	A93	A101	4	A123	27	A141	A152	1	A173	1	A191	A201	2
A12	18	A34	A42	1928	A61	A72	2	A93	A101	2	A121	31	A143	A152	2	A172	1	A191	A201	2
A11	24	A32	A41	2964	A65	A75	4	A93	A101	4	A124	49	A141	A153	1	A173	2	A192	A201	1
A11	24	A31	A43	1546	A61	A74	4	A93	A103	4	A123	24	A141	A151	1	A172	1	A191	A201	2
A13	6	A33	A43	683	A61	A72	2	A92	A101	1	A122	29	A141	A152	1	A173	1	A191	A201	1
A12	36	A32	A40	12389	A65	A73	1	A93	A101	4	A124	37	A143	A153	1	A173	1	A192	A201	2
A12	24	A33	A49	4712	A65	A73	4	A93	A101	2	A122	37	A141	A152	2	A174	1	A192	A201	1
A12	24	A33	A43	1553	A62	A74	3	A92	A101	2	A122	23	A143	A151	2	A173	1	A192	A201	1
A11	12	A32	A40	1372	A61	A74	2	A91	A101	3	A123	36	A143	A152	1	A173	1	A191	A201	2
A14	24	A34	A43	2578	A64	A75	2	A93	A101	2	A123	34	A143	A152	1	A173	1	A191	A201	1
A12	48	A32	A43	3979	A65	A74	4	A93	A101	1	A123	41	A143	A152	2	A173	2	A192	A201	1
A11	48	A32	A43	6758	A61	A73	3	A92	A101	2	A123	31	A143	A152	1	A173	1	A192	A201	2
A11	24	A32	A42	3234	A61	A72	4	A92	A101	4	A121	23	A143	A151	1	A172	1	A192	A201	2
A14	30	A34	A43	5954	A61	A74	3	A93	A102	2	A123	38	A143	A152	1	A173	1	A191	A201	1
A14	24	A32	A41	5433	A65	A71	2	A92	A101	4	A122	26	A143	A151	1	A174	1	A192	A201	1
A11	15	A32	A49	806	A61	A73	4	A92	A101	4	A122	22	A143	A152	1	A172	1	A191	A201	1
A12	9	A32	A43	1082	A61	A75	4	A93	A101	4	A123	27	A143	A152	2	A172	1	A191	A201	1
A14	15	A34	A42	2788	A61	A74	2	A92	A102	3	A123	24	A141	A152	2	A173	1	A191	A201	1
A12	12	A32	A43	2930	A61	A74	2	A92	A101	1	A121	27	A143	A152	1	A173	1	A191	A201	1
A14	24	A34	A46	1927	A65	A73	3	A92	A101	2	A123	33	A143	A152	2	A173	1	A192	A201	1
A12	36	A34	A40	2820	A61	A72	4	A91	A101	4	A123	27	A143	A152	2	A173	1	A191	A201	2
A14	24	A32	A48	937	A61	A72	4	A94	A101	3	A123	27	A143	A152	2	A172	1	A191	A201	1
A12	18	A34	A40	1056	A61	A75	3	A93	A103	3	A121	30	A141	A152	2	A173	1	A191	A201	2
A12	12	A34	A40	3124	A61	A72	1	A93	A101	3	A121	49	A141	A152	2	A172	2	A191	A201	1
A14	9	A32	A42	1388	A61	A73	4	A92	A101	2	A121	26	A143	A151	1	A173	1	A191	A201	1
A12	36	A32	A45	2384	A61	A72	4	A93	A101	1	A124	33	A143	A151	1	A172	1	A191	A201	2
A14	12	A32	A40	2133	A65	A75	4	A92	A101	4	A124	52	A143	A153	1	A174	1	A192	A201	1
A11	18	A32	A42	2039	A61	A73	1	A92	A101	4	A121	20	A141	A151	1	A173	1	A191	A201	2
A11	9	A34	A40	2799	A61	A73	2	A93	A101	2	A121	36	A143	A151	2	A173	2	A191	A201	1
A11	12	A32	A42	1289	A61	A73	4	A93	A103	1	A122	21	A143	A152	1	A172	1	A191	A201	1
A11	18	A32	A44	1217	A61	A73	4	A94	A101	3	A121	47	A143	A152	1	A172	1	A192	A201	2
A11	12	A34	A42	2246	A61	A75	3	A93	A101	3	A122	60	A143	A152	2	A173	1	A191	A201	2
A11	12	A34	A43	385	A61	A74	4	A92	A101	3	A121	58	A143	A152	4	A172	1	A192	A201	1
A12	24	A33	A40	1965	A65	A73	4	A92	A101	4	A123	42	A143	A151	2	A173	1	A192	A201	1
A14	21	A32	A49	1572	A64	A75	4	A92	A101	4	A121	36	A141	A152	1	A172	1	A191	A201	1
A12	24	A32	A40	2718	A61	A73	3	A92	A101	4	A122	20	A143	A151	1	A172	1	A192	A201	2
A11	24	A31	A410	1358	A65	A75	4	A93	A101	3	A123	40	A142	A152	1	A174	1	A192	A201	2
A12	6	A31	A40	931	A62	A72	1	A92	A101	1	A122	32	A142	A152	1	A172	1	A191	A201	2
A11	24	A32	A40	1442	A61	A74	4	A92	A101	4	A123	23	A143	A151	2	A173	1	A191	A201	2
A12	24	A30	A49	4241	A61	A73	1	A93	A101	4	A121	36	A143	A152	3	A172	1	A192	A201	2
A14	18	A34	A40	2775	A61	A74	2	A93	A101	2	A122	31	A141	A152	2	A173	1	A191	A201	2
A14	24	A33	A49	3863	A61	A73	1	A93	A101	2	A124	32	A143	A153	1	A173	1	A191	A201	1
A12	7	A32	A43	2329	A61	A72	1	A92	A103	1	A121	45	A143	A152	1	A173	1	A191	A201	1
A12	9	A32	A42	918	A61	A73	4	A92	A101	1	A122	30	A143	A152	1	A173	1	A191	A201	2
A12	24	A31	A46	1837	A61	A74	4	A92	A101	4	A124	34	A141	A153	1	A172	1	A191	A201	2
A14	36	A32	A42	3349	A61	A73	4	A92	A101	2	A123	28	A143	A152	1	A174	1	A192	A201	2
A13	10	A32	A42	1275	A61	A72	4	A92	A101	2	A122	23	A143	A152	1	A173	1	A191	A201	1
A11	24	A31	A42	2828	A63	A73	4	A93	A101	4	A121	22	A142	A152	1	A173	1	A192	A201	1
A14	24	A34	A49	4526	A61	A73	3	A93	A101	2	A121	74	A143	A152	1	A174	1	A192	A201	1
A12	36	A32	A43	2671	A62	A73	4	A92	A102	4	A124	50	A143	A153	1	A173	1	A191	A201	2
A14	18	A32	A43	2051	A61	A72	4	A93	A101	1	A121	33	A143	A152	1	A173	1	A191	A201	1
A14	15	A32	A41	1300	A65	A75	4	A93	A101	4	A124	45	A141	A153	1	A173	2	A191	A201	1
A11	12	A32	A44	741	A62	A71	4	A92	A101	3	A122	22	A143	A152	1	A173	1	A191	A201	2
A13	10	A32	A40	1240	A62	A75	1	A92	A101	4	A124	48	A143	A153	1	A172	2	A191	A201	2
A11	21	A32	A43	3357	A64	A72	4	A92	A101	2	A123	29	A141	A152	1	A173	1	A191	A201	1
A11	24	A31	A41	3632	A61	A73	1	A92	A103	4	A123	22	A141	A151	1	A173	1	A191	A202	1
A14	18	A33	A42	1808	A61	A74	4	A92	A101	1	A121	22	A143	A152	1	A173	1	A191	A201	2
A12	48	A30	A49	12204	A65	A73	2	A93	A101	2	A123	48	A141	A152	1	A174	1	A192	A201	1
A12	60	A33	A43	9157	A65	A73	2	A93	A101	2	A124	27	A143	A153	1	A174	1	A191	A201	1
A11	6	A34	A40	3676	A61	A73	1	A93	A101	3	A121	37	A143	A151	3	A173	2	A191	A201	1
A12	30	A32	A42	3441	A62	A73	2	A92	A102	4	A123	21	A143	A151	1	A173	1	A191	A201	2
A14	12	A32	A40	640	A61	A73	4	A91	A101	2	A121	49	A143	A152	1	A172	1	A191	A201	1
A12	21	A34	A49	3652	A61	A74	2	A93	A101	3	A122	27	A143	A152	2	A173	1	A191	A201	1
A14	18	A34	A40	1530	A61	A73	3	A93	A101	2	A122	32	A141	A152	2	A173	1	A191	A201	2
A14	48	A32	A49	3914	A65	A73	4	A91	A101	2	A121	38	A141	A152	1	A173	1	A191	A201	2
A11	12	A32	A42	1858	A61	A72	4	A92	A101	1	A123	22	A143	A151	1	A173	1	A191	A201	1
A11	18	A32	A43	2600	A61	A73	4	A93	A101	4	A124	65	A143	A153	2	A173	1	A191	A201	2
A14	15	A32	A43	1979	A65	A75	4	A93	A101	2	A123	35	A143	A152	1	A173	1	A191	A201	1
A13	6	A32	A42	2116	A61	A73	2	A93	A101	2	A121	41	A143	A152	1	A173	1	A192	A201	1
A12	9	A31	A40	1437	A62	A74	2	A93	A101	3	A124	29	A143	A152	1	A173	1	A191	A201	2
A14	42	A34	A42	4042	A63	A73	4	A93	A101	4	A121	36	A143	A152	2	A173	1	A192	A201	1
A14	9	A32	A46	3832	A65	A75	1	A93	A101	4	A121	64	A143	A152	1	A172	1	A191	A201	1
A11	24	A32	A43	3660	A61	A73	2	A92	A101	4	A123	28	A143	A152	1	A173	1	A191	A201	1
A11	18	A31	A42	1553	A61	A73	4	A93	A101	3	A123	44	A141	A152	1	A173	1	A191	A201	2
A12	15	A32	A43	1444	A65	A72	4	A93	A101	1	A122	23	A143	A152	1	A173	1	A191	A201	1
A14	9	A32	A42	1980	A61	A72	2	A92	A102	2	A123	19	A143	A151	2	A173	1	A191	A201	2
A12	24	A32	A40	1355	A61	A72	3	A92	A101	4	A123	25	A143	A152	1	A172	1	A192	A201	2
A14	12	A32	A46	1393	A61	A75	4	A93	A101	4	A122	47	A141	A152	3	A173	2	A192	A201	1
A14	24	A32	A43	1376	A63	A74	4	A92	A101	1	A123	28	A143	A152	1	A173	1	A191	A201	1
A14	60	A33	A43	15653	A61	A74	2	A93	A101	4	A123	21	A143	A152	2	A173	1	A192	A201	1
A14	12	A32	A43	1493	A61	A72	4	A92	A101	3	A123	34	A143	A152	1	A173	2	A191	A201	1
A11	42	A33	A43	4370	A61	A74	3	A93	A101	2	A122	26	A141	A152	2	A173	2	A192	A201	2
A11	18	A32	A46	750	A61	A71	4	A92	A101	1	A121	27	A143	A152	1	A171	1	A191	A201	2
A12	15	A32	A45	1308	A61	A75	4	A93	A101	4	A123	38	A143	A152	2	A172	1	A191	A201	1
A14	15	A32	A46	4623	A62	A73	3	A93	A101	2	A122	40	A143	A152	1	A174	1	A192	A201	2
A14	24	A34	A43	1851	A61	A74	4	A94	A103	2	A123	33	A143	A152	2	A173	1	A192	A201	1
A11	18	A34	A43	1880	A61	A74	4	A94	A101	1	A122	32	A143	A152	2	A174	1	A192	A201	1
A14	36	A33	A49	7980	A65	A72	4	A93	A101	4	A123	27	A143	A151	2	A173	1	A192	A201	2
A11	30	A30	A42	4583	A61	A73	2	A91	A103	2	A121	32	A143	A152	2	A173	1	A191	A201	1
A14	12	A32	A40	1386	A63	A73	2	A92	A101	2	A122	26	A143	A152	1	A173	1	A191	A201	2
A13	24	A32	A40	947	A61	A74	4	A93	A101	3	A124	38	A141	A153	1	A173	2	A191	A201	2
A11	12	A32	A46	684	A61	A73	4	A93	A101	4	A123	40	A143	A151	1	A172	2	A191	A201	2
A11	48	A32	A46	7476	A61	A74	4	A93	A101	1	A124	50	A143	A153	1	A174	1	A192	A201	1
A12	12	A32	A42	1922	A61	A73	4	A93	A101	2	A122	37	A143	A152	1	A172	1	A191	A201	2
A11	24	A32	A40	2303	A61	A75	4	A93	A102	1	A121	45	A143	A152	1	A173	1	A191	A201	2
A12	36	A33	A40	8086	A62	A75	2	A93	A101	4	A123	42	A143	A152	4	A174	1	A192	A201	2
A14	24	A34	A41	2346	A61	A74	4	A93	A101	3	A123	35	A143	A152	2	A173	1	A192	A201	1
A11	14	A32	A40	3973	A61	A71	1	A93	A101	4	A124	22	A143	A153	1	A173	1	A191	A201	1
A12	12	A32	A40	888	A61	A75	4	A93	A101	4	A123	41	A141	A152	1	A172	2	A191	A201	2
A14	48	A32	A43	10222	A65	A74	4	A93	A101	3	A123	37	A142	A152	1	A173	1	A192	A201	1
A12	30	A30	A49	4221	A61	A73	2	A92	A101	1	A123	28	A143	A152	2	A173	1	A191	A201	1
A12	18	A34	A42	6361	A61	A75	2	A93	A101	1	A124	41	A143	A152	1	A173	1	A192	A201	1
A13	12	A32	A43	1297	A61	A73	3	A94	A101	4	A121	23	A143	A151	1	A173	1	A191	A201	1
A11	12	A32	A40	900	A65	A73	4	A94	A101	2	A123	23	A143	A152	1	A173	1	A191	A201	2
A14	21	A32	A42	2241	A61	A75	4	A93	A101	2	A121	50	A143	A152	2	A173	1	A191	A201	1
A12	6	A33	A42	1050	A61	A71	4	A93	A101	1	A122	35	A142	A152	2	A174	1	A192	A201	1
A13	6	A34	A46	1047	A61	A73	2	A92	A101	4	A122	50	A143	A152	1	A172	1	A191	A201	1
A14	24	A34	A410	6314	A61	A71	4	A93	A102	2	A124	27	A141	A152	2	A174	1	A192	A201	1
A12	30	A31	A42	3496	A64	A73	4	A93	A101	2	A123	34	A142	A152	1	A173	2	A192	A201	1
A14	48	A31	A49	3609	A61	A73	1	A92	A101	1	A121	27	A142	A152	1	A173	1	A191	A201	1
A11	12	A34	A40	4843	A61	A75	3	A93	A102	4	A122	43	A143	A151	2	A173	1	A192	A201	2
A13	30	A34	A43	3017	A61	A75	4	A93	A101	4	A122	47	A143	A152	1	A173	1	A191	A201	1
A14	24	A34	A49	4139	A62	A73	3	A93	A101	3	A122	27	A143	A152	2	A172	1	A192	A201	1
A14	36	A32	A49	5742	A62	A74	2	A93	A101	2	A123	31	A143	A152	2	A173	1	A192	A201	1
A14	60	A32	A40	10366	A61	A75	2	A93	A101	4	A122	42	A143	A152	1	A174	1	A192	A201	1
A14	6	A34	A40	2080	A63	A73	1	A94	A101	2	A123	24	A143	A152	1	A173	1	A191	A201	1
A14	21	A33	A49	2580	A63	A72	4	A93	A101	2	A121	41	A141	A152	1	A172	2	A191	A201	2
A14	30	A34	A43	4530	A61	A74	4	A92	A101	4	A123	26	A143	A151	1	A174	1	A192	A201	1
A14	24	A34	A42	5150	A61	A75	4	A93	A101	4	A123	33	A143	A152	1	A173	1	A192	A201	1
A12	72	A32	A43	5595	A62	A73	2	A94	A101	2	A123	24	A143	A152	1	A173	1	A191	A201	2
A11	24	A32	A43	2384	A61	A75	4	A93	A101	4	A121	64	A141	A151	1	A172	1	A191	A201	1
A14	18	A32	A43	1453	A61	A72	3	A92	A101	1	A121	26	A143	A152	1	A173	1	A191	A201	1
A14	6	A32	A46	1538	A61	A72	1	A92	A101	2	A124	56	A143	A152	1	A173	1	A191	A201	1
A14	12	A32	A43	2279	A65	A73	4	A93	A101	4	A124	37	A143	A153	1	A173	1	A192	A201	1
A14	15	A33	A43	1478	A61	A73	4	A94	A101	3	A121	33	A141	A152	2	A173	1	A191	A201	1
A14	24	A34	A43	5103	A61	A72	3	A94	A101	3	A124	47	A143	A153	3	A173	1	A192	A201	1
A12	36	A33	A49	9857	A62	A74	1	A93	A101	3	A122	31	A143	A152	2	A172	2	A192	A201	1
A14	60	A32	A40	6527	A65	A73	4	A93	A101	4	A124	34	A143	A153	1	A173	2	A192	A201	1
A13	10	A34	A43	1347	A65	A74	4	A93	A101	2	A122	27	A143	A152	2	A173	1	A192	A201	1
A12	36	A33	A40	2862	A62	A75	4	A93	A101	3	A124	30	A143	A153	1	A173	1	A191	A201	1
A14	9	A32	A43	2753	A62	A75	3	A93	A102	4	A123	35	A143	A152	1	A173	1	A192	A201	1
A11	12	A32	A40	3651	A64	A73	1	A93	A101	3	A122	31	A143	A152	1	A173	2	A191	A201	1
A11	15	A34	A42	975	A61	A73	2	A91	A101	3	A122	25	A143	A152	2	A173	1	A191	A201	1
A12	15	A32	A45	2631	A62	A73	3	A92	A101	2	A121	25	A143	A152	1	A172	1	A191	A201	1
A12	24	A32	A43	2896	A62	A72	2	A93	A101	1	A123	29	A143	A152	1	A173	1	A191	A201	1
A11	6	A34	A40	4716	A65	A72	1	A93	A101	3	A121	44	A143	A152	2	A172	2	A191	A201	1
A14	24	A32	A43	2284	A61	A74	4	A93	A101	2	A123	28	A143	A152	1	A173	1	A192	A201	1
A14	6	A32	A41	1236	A63	A73	2	A93	A101	4	A122	50	A143	A151	1	A173	1	A191	A201	1
A12	12	A32	A43	1103	A61	A74	4	A93	A103	3	A121	29	A143	A152	2	A173	1	A191	A202	1
A14	12	A34	A40	926	A61	A71	1	A92	A101	2	A122	38	A143	A152	1	A171	1	A191	A201	1
A14	18	A34	A43	1800	A61	A73	4	A93	A101	2	A123	24	A143	A152	2	A173	1	A191	A201	1
A13	15	A32	A46	1905	A61	A75	4	A93	A101	4	A123	40	A143	A151	1	A174	1	A192	A201	1
A14	12	A32	A42	1123	A63	A73	4	A92	A101	4	A123	29	A143	A151	1	A172	1	A191	A201	2
A11	48	A34	A41	6331	A61	A75	4	A93	A101	4	A124	46	A143	A153	2	A173	1	A192	A201	2
A13	24	A32	A43	1377	A62	A75	4	A92	A101	2	A124	47	A143	A153	1	A173	1	A192	A201	1
A12	30	A33	A49	2503	A62	A75	4	A93	A101	2	A122	41	A142	A152	2	A173	1	A191	A201	1
A12	27	A32	A49	2528	A61	A72	4	A92	A101	1	A122	32	A143	A152	1	A173	2	A192	A201	1
A14	15	A32	A40	5324	A63	A75	1	A92	A101	4	A124	35	A143	A153	1	A173	1	A191	A201	1
A12	48	A32	A40	6560	A62	A74	3	A93	A101	2	A122	24	A143	A152	1	A173	1	A191	A201	2
A12	12	A30	A42	2969	A61	A72	4	A92	A101	3	A122	25	A143	A151	2	A173	1	A191	A201	2
A12	9	A32	A43	1206	A61	A75	4	A92	A101	4	A121	25	A143	A152	1	A173	1	A191	A201	1
A12	9	A32	A43	2118	A61	A73	2	A93	A101	2	A121	37	A143	A152	1	A172	2	A191	A201	1
A14	18	A34	A43	629	A63	A75	4	A93	A101	3	A122	32	A141	A152	2	A174	1	A192	A201	1
A11	6	A31	A46	1198	A61	A75	4	A92	A101	4	A124	35	A143	A153	1	A173	1	A191	A201	2
A14	21	A32	A41	2476	A65	A75	4	A93	A101	4	A121	46	A143	A152	1	A174	1	A192	A201	1
A11	9	A34	A43	1138	A61	A73	4	A93	A101	4	A121	25	A143	A152	2	A172	1	A191	A201	1
A12	60	A32	A40	14027	A61	A74	4	A93	A101	2	A124	27	A143	A152	1	A174	1	A192	A201	2
A14	30	A34	A41	7596	A65	A75	1	A93	A101	4	A123	63	A143	A152	2	A173	1	A191	A201	1
A14	30	A34	A43	3077	A65	A75	3	A93	A101	2	A123	40	A143	A152	2	A173	2	A192	A201	1
A14	18	A32	A43	1505	A61	A73	4	A93	A101	2	A124	32	A143	A153	1	A174	1	A192	A201	1
A13	24	A34	A43	3148	A65	A73	3	A93	A101	2	A123	31	A143	A152	2	A173	1	A192	A201	1
A12	20	A30	A41	6148	A62	A75	3	A94	A101	4	A123	31	A141	A152	2	A173	1	A192	A201	1
A13	9	A30	A43	1337	A61	A72	4	A93	A101	2	A123	34	A143	A152	2	A174	1	A192	A201	2
A12	6	A31	A46	433	A64	A72	4	A92	A101	2	A122	24	A141	A151	1	A173	2	A191	A201	2
A11	12	A32	A40	1228	A61	A73	4	A92	A101	2	A121	24	A143	A152	1	A172	1	A191	A201	2
A12	9	A32	A43	790	A63	A73	4	A92	A101	3	A121	66	A143	A152	1	A172	1	A191	A201	1
A14	27	A32	A40	2570	A61	A73	3	A92	A101	3	A121	21	A143	A151	1	A173	1	A191	A201	2
A14	6	A34	A40	250	A64	A73	2	A92	A101	2	A121	41	A141	A152	2	A172	1	A191	A201	1
A14	15	A34	A43	1316	A63	A73	2	A94	A101	2	A122	47	A143	A152	2	A172	1	A191	A201	1
A11	18	A32	A43	1882	A61	A73	4	A92	A101	4	A123	25	A141	A151	2	A173	1	A191	A201	2
A12	48	A31	A49	6416	A61	A75	4	A92	A101	3	A124	59	A143	A151	1	A173	1	A191	A201	2
A13	24	A34	A49	1275	A64	A73	2	A91	A101	4	A121	36	A143	A152	2	A173	1	A192	A201	1
A12	24	A33	A43	6403	A61	A72	1	A93	A101	2	A123	33	A143	A152	1	A173	1	A191	A201	1
A11	24	A32	A43	1987	A61	A73	2	A93	A101	4	A121	21	A143	A151	1	A172	2	A191	A201	2
A12	8	A32	A43	760	A61	A74	4	A92	A103	2	A121	44	A143	A152	1	A172	1	A191	A201	1
A14	24	A32	A41	2603	A64	A73	2	A92	A101	4	A123	28	A143	A151	1	A173	1	A192	A201	1
A14	4	A34	A40	3380	A61	A74	1	A92	A101	1	A121	37	A143	A152	1	A173	2	A191	A201	1
A12	36	A31	A44	3990	A65	A72	3	A92	A101	2	A124	29	A141	A152	1	A171	1	A191	A201	1
A12	24	A32	A41	11560	A61	A73	1	A92	A101	4	A123	23	A143	A151	2	A174	1	A191	A201	2
A11	18	A32	A40	4380	A62	A73	3	A93	A101	4	A123	35	A143	A152	1	A172	2	A192	A201	1
A14	6	A34	A40	6761	A61	A74	1	A93	A101	3	A124	45	A143	A152	2	A174	2	A192	A201	1
A12	30	A30	A49	4280	A62	A73	4	A92	A101	4	A123	26	A143	A151	2	A172	1	A191	A201	2
A11	24	A31	A40	2325	A62	A74	2	A93	A101	3	A123	32	A141	A152	1	A173	1	A191	A201	1
A12	10	A31	A43	1048	A61	A73	4	A93	A101	4	A121	23	A142	A152	1	A172	1	A191	A201	1
A14	21	A32	A43	3160	A65	A75	4	A93	A101	3	A122	41	A143	A152	1	A173	1	A192	A201	1
A11	24	A31	A42	2483	A63	A73	4	A93	A101	4	A121	22	A142	A152	1	A173	1	A192	A201	1
A11	39	A34	A42	14179	A65	A74	4	A93	A101	4	A122	30	A143	A152	2	A174	1	A192	A201	1
A11	13	A34	A49	1797	A61	A72	3	A93	A101	1	A122	28	A141	A152	2	A172	1	A191	A201	1
A11	15	A32	A40	2511	A61	A71	1	A92	A101	4	A123	23	A143	A151	1	A173	1	A191	A201	1
A11	12	A32	A40	1274	A61	A72	3	A92	A101	1	A121	37	A143	A152	1	A172	1	A191	A201	2
A14	21	A32	A41	5248	A65	A73	1	A93	A101	3	A123	26	A143	A152	1	A173	1	A191	A201	1
A14	15	A32	A41	3029	A61	A74	2	A93	A101	2	A123	33	A143	A152	1	A173	1	A191	A201	1
A11	6	A32	A42	428	A61	A75	2	A92	A101	1	A122	49	A141	A152	1	A173	1	A192	A201	1
A11	18	A32	A40	976	A61	A72	1	A92	A101	2	A123	23	A143	A152	1	A172	1	A191	A201	2
A12	12	A32	A49	841	A62	A74	2	A92	A101	4	A121	23	A143	A151	1	A172	1	A191	A201	1
A14	30	A34	A43	5771	A61	A74	4	A92	A101	2	A123	25	A143	A152	2	A173	1	A191	A201	1
A14	12	A33	A45	1555	A64	A75	4	A93	A101	4	A124	55	A143	A153	2	A173	2	A191	A201	2
A11	24	A32	A40	1285	A65	A74	4	A92	A101	4	A124	32	A143	A151	1	A173	1	A191	A201	2
A13	6	A34	A40	1299	A61	A73	1	A93	A101	1	A121	74	A143	A152	3	A171	2	A191	A202	1
A13	15	A34	A43	1271	A65	A73	3	A93	A101	4	A124	39	A143	A153	2	A173	1	A192	A201	2
A14	24	A32	A40	1393	A61	A73	2	A93	A103	2	A121	31	A143	A152	1	A173	1	A192	A201	1
A11	12	A34	A40	691	A61	A75	4	A93	A101	3	A122	35	A143	A152	2	A173	1	A191	A201	2
A14	15	A34	A40	5045	A65	A75	1	A92	A101	4	A123	59	A143	A152	1	A173	1	A192	A201	1
A11	18	A34	A42	2124	A61	A73	4	A92	A101	4	A121	24	A143	A151	2	A173	1	A191	A201	2
A11	12	A32	A43	2214	A61	A73	4	A93	A101	3	A122	24	A143	A152	1	A172	1	A191	A201	1
A14	21	A34	A40	12680	A65	A75	4	A93	A101	4	A124	30	A143	A153	1	A174	1	A192	A201	2
A14	24	A34	A40	2463	A62	A74	4	A94	A101	3	A122	27	A143	A152	2	A173	1	A192	A201	1
A12	12	A32	A43	1155	A61	A75	3	A94	A103	3	A121	40	A141	A152	2	A172	1	A191	A201	1
A11	30	A32	A42	3108	A61	A72	2	A91	A101	4	A122	31	A143	A152	1	A172	1	A191	A201	2
A14	10	A32	A41	2901	A65	A72	1	A92	A101	4	A121	31	A143	A151	1	A173	1	A191	A201	1
A12	12	A34	A42	3617	A61	A75	1	A93	A101	4	A123	28	A143	A151	3	A173	1	A192	A201	1
A14	12	A34	A43	1655	A61	A75	2	A93	A101	4	A121	63	A143	A152	2	A172	1	A192	A201	1
A11	24	A32	A41	2812	A65	A75	2	A92	A101	4	A121	26	A143	A151	1	A173	1	A191	A201	1
A11	36	A34	A46	8065	A61	A73	3	A92	A101	2	A124	25	A143	A152	2	A174	1	A192	A201	2
A14	21	A34	A41	3275	A61	A75	1	A93	A101	4	A123	36	A143	A152	1	A174	1	A192	A201	1
A14	24	A34	A43	2223	A62	A75	4	A93	A101	4	A122	52	A141	A152	2	A173	1	A191	A201	1
A13	12	A34	A40	1480	A63	A71	2	A93	A101	4	A124	66	A141	A153	3	A171	1	A191	A201	1
A11	24	A32	A40	1371	A65	A73	4	A92	A101	4	A121	25	A143	A151	1	A173	1	A191	A201	2
A14	36	A34	A40	3535	A61	A74	4	A93	A101	4	A123	37	A143	A152	2	A173	1	A192	A201	1
A11	18	A32	A43	3509	A61	A74	4	A92	A103	1	A121	25	A143	A152	1	A173	1	A191	A201	1
A14	36	A34	A41	5711	A64	A75	4	A93	A101	2	A123	38	A143	A152	2	A174	1	A192	A201	1
A12	18	A32	A45	3872	A61	A71	2	A92	A101	4	A123	67	A143	A152	1	A173	1	A192	A201	1
A12	39	A34	A43	4933	A61	A74	2	A93	A103	2	A121	25	A143	A152	2	A173	1	A191	A201	2
A14	24	A34	A40	1940	A64	A75	4	A93	A101	4	A121	60	A143	A152	1	A173	1	A192	A201	1
A12	12	A30	A48	1410	A61	A73	2	A93	A101	2	A121	31	A143	A152	1	A172	1	A192	A201	1
A12	12	A32	A40	836	A62	A72	4	A92	A101	2	A122	23	A141	A152	1	A172	1	A191	A201	2
A12	20	A32	A41	6468	A65	A71	1	A91	A101	4	A121	60	A143	A152	1	A174	1	A192	A201	1
A12	18	A32	A49	1941	A64	A73	4	A93	A101	2	A122	35	A143	A152	1	A172	1	A192	A201	1
A14	22	A32	A43	2675	A63	A75	3	A93	A101	4	A123	40	A143	A152	1	A173	1	A191	A201	1
A14	48	A34	A41	2751	A65	A75	4	A93	A101	3	A123	38	A143	A152	2	A173	2	A192	A201	1
A12	48	A33	A46	6224	A61	A75	4	A93	A101	4	A124	50	A143	A153	1	A173	1	A191	A201	2
A11	40	A34	A46	5998	A61	A73	4	A93	A101	3	A124	27	A141	A152	1	A173	1	A192	A201	2
A12	21	A32	A49	1188	A61	A75	2	A92	A101	4	A122	39	A143	A152	1	A173	2	A191	A201	2
A14	24	A32	A41	6313	A65	A75	3	A93	A101	4	A123	41	A143	A152	1	A174	2	A192	A201	1
A14	6	A34	A42	1221	A65	A73	1	A94	A101	2	A122	27	A143	A152	2	A173	1	A191	A201	1
A13	24	A32	A42	2892	A61	A75	3	A91	A101	4	A124	51	A143	A153	1	A173	1	A191	A201	1
A14	24	A32	A42	3062	A63	A75	4	A93	A101	3	A124	32	A143	A151	1	A173	1	A192	A201	1
A14	9	A32	A42	2301	A62	A72	2	A92	A101	4	A122	22	A143	A151	1	A173	1	A191	A201	1
A11	18	A32	A41	7511	A65	A75	1	A93	A101	4	A122	51	A143	A153	1	A173	2	A192	A201	2
A14	12	A34	A42	1258	A61	A72	2	A92	A101	4	A122	22	A143	A151	2	A172	1	A191	A201	1
A14	24	A33	A40	717	A65	A75	4	A94	A101	4	A123	54	A143	A152	2	A173	1	A192	A201	1
A12	9	A32	A40	1549	A65	A72	4	A93	A101	2	A121	35	A143	A152	1	A171	1	A191	A201	1
A14	24	A34	A46	1597	A61	A75	4	A93	A101	4	A124	54	A143	A153	2	A173	2	A191	A201	1
A12	18	A34	A43	1795	A61	A75	3	A92	A103	4	A121	48	A141	A151	2	A172	1	A192	A201	1
A11	20	A34	A42	4272	A61	A75	1	A92	A101	4	A122	24	A143	A152	2	A173	1	A191	A201	1
A14	12	A34	A43	976	A65	A75	4	A93	A101	4	A123	35	A143	A152	2	A173	1	A191	A201	1
A12	12	A32	A40	7472	A65	A71	1	A92	A101	2	A121	24	A143	A151	1	A171	1	A191	A201	1
A11	36	A32	A40	9271	A61	A74	2	A93	A101	1	A123	24	A143	A152	1	A173	1	A192	A201	2
A12	6	A32	A43	590	A61	A72	3	A94	A101	3	A121	26	A143	A152	1	A172	1	A191	A202	1
A14	12	A34	A43	930	A65	A75	4	A93	A101	4	A121	65	A143	A152	4	A173	1	A191	A201	1
A12	42	A31	A41	9283	A61	A71	1	A93	A101	2	A124	55	A141	A153	1	A174	1	A192	A201	1
A12	15	A30	A40	1778	A61	A72	2	A92	A101	1	A121	26	A143	A151	2	A171	1	A191	A201	2
A12	8	A32	A49	907	A61	A72	3	A94	A101	2	A121	26	A143	A152	1	A173	1	A192	A201	1
A12	6	A32	A43	484	A61	A74	3	A94	A103	3	A121	28	A141	A152	1	A172	1	A191	A201	1
A11	36	A34	A41	9629	A61	A74	4	A93	A101	4	A123	24	A143	A152	2	A173	1	A192	A201	2
A11	48	A32	A44	3051	A61	A73	3	A93	A101	4	A123	54	A143	A152	1	A173	1	A191	A201	2
A11	48	A32	A40	3931	A61	A74	4	A93	A101	4	A124	46	A143	A153	1	A173	2	A191	A201	2
A12	36	A33	A40	7432	A61	A73	2	A92	A101	2	A122	54	A143	A151	1	A173	1	A191	A201	1
A14	6	A32	A44	1338	A63	A73	1	A91	A101	4	A121	62	A143	A152	1	A173	1	A191	A201	1
A14	6	A34	A43	1554	A61	A74	1	A92	A101	2	A123	24	A143	A151	2	A173	1	A192	A201	1
A11	36	A32	A410	15857	A61	A71	2	A91	A102	3	A123	43	A143	A152	1	A174	1	A191	A201	1
A11	18	A32	A43	1345	A61	A73	4	A94	A101	3	A121	26	A141	A152	1	A173	1	A191	A201	2
A14	12	A32	A40	1101	A61	A73	3	A94	A101	2	A121	27	A143	A152	2	A173	1	A192	A201	1
A13	12	A32	A43	3016	A61	A73	3	A94	A101	1	A123	24	A143	A152	1	A173	1	A191	A201	1
A11	36	A32	A42	2712	A61	A75	2	A93	A101	2	A122	41	A141	A152	1	A173	2	A191	A201	2
A11	8	A34	A40	731	A61	A75	4	A93	A101	4	A121	47	A143	A152	2	A172	1	A191	A201	1
A14	18	A34	A42	3780	A61	A72	3	A91	A101	2	A123	35	A143	A152	2	A174	1	A192	A201	1
A11	21	A34	A40	1602	A61	A75	4	A94	A101	3	A123	30	A143	A152	2	A173	1	A192	A201	1
A11	18	A34	A40	3966	A61	A75	1	A92	A101	4	A121	33	A141	A151	3	A173	1	A192	A201	2
A14	18	A30	A49	4165	A61	A73	2	A93	A101	2	A123	36	A142	A152	2	A173	2	A191	A201	2
A11	36	A32	A41	8335	A65	A75	3	A93	A101	4	A124	47	A143	A153	1	A173	1	A191	A201	2
A12	48	A33	A49	6681	A65	A73	4	A93	A101	4	A124	38	A143	A153	1	A173	2	A192	A201	1
A14	24	A33	A49	2375	A63	A73	4	A93	A101	2	A123	44	A143	A152	2	A173	2	A192	A201	1
A11	18	A32	A40	1216	A61	A72	4	A92	A101	3	A123	23	A143	A151	1	A173	1	A192	A201	2
A11	45	A30	A49	11816	A61	A75	2	A93	A101	4	A123	29	A143	A151	2	A173	1	A191	A201	2
A12	24	A32	A43	5084	A65	A75	2	A92	A101	4	A123	42	A143	A152	1	A173	1	A192	A201	1
A13	15	A32	A43	2327	A61	A72	2	A92	A101	3	A121	25	A143	A152	1	A172	1	A191	A201	2
A11	12	A30	A40	1082	A61	A73	4	A93	A101	4	A123	48	A141	A152	2	A173	1	A191	A201	2
A14	12	A32	A43	886	A65	A73	4	A92	A101	2	A123	21	A143	A152	1	A173	1	A191	A201	1
A14	4	A32	A42	601	A61	A72	1	A92	A101	3	A121	23	A143	A151	1	A172	2	A191	A201	1
A11	24	A34	A41	2957	A61	A75	4	A93	A101	4	A122	63	A143	A152	2	A173	1	A192	A201	1
A14	24	A34	A43	2611	A61	A75	4	A94	A102	3	A121	46	A143	A152	2	A173	1	A191	A201	1
A11	36	A32	A42	5179	A61	A74	4	A93	A101	2	A122	29	A143	A152	1	A173	1	A191	A201	2
A14	21	A33	A41	2993	A61	A73	3	A93	A101	2	A121	28	A142	A152	2	A172	1	A191	A201	1
A14	18	A32	A45	1943	A61	A72	4	A92	A101	4	A121	23	A143	A152	1	A173	1	A191	A201	2
A14	24	A31	A49	1559	A61	A74	4	A93	A101	4	A123	50	A141	A152	1	A173	1	A192	A201	1
A14	18	A32	A42	3422	A61	A75	4	A93	A101	4	A122	47	A141	A152	3	A173	2	A192	A201	1
A12	21	A32	A42	3976	A65	A74	2	A93	A101	3	A123	35	A143	A152	1	A173	1	A192	A201	1
A14	18	A32	A40	6761	A65	A73	2	A93	A101	4	A123	68	A143	A151	2	A173	1	A191	A201	2
A14	24	A32	A40	1249	A61	A72	4	A94	A101	2	A121	28	A143	A152	1	A173	1	A191	A201	1
A11	9	A32	A43	1364	A61	A74	3	A93	A101	4	A121	59	A143	A152	1	A173	1	A191	A201	1
A11	12	A32	A43	709	A61	A75	4	A93	A101	4	A121	57	A142	A152	1	A172	1	A191	A201	2
A11	20	A34	A40	2235	A61	A73	4	A94	A103	2	A122	33	A141	A151	2	A173	1	A191	A202	2
A14	24	A34	A41	4042	A65	A74	3	A93	A101	4	A122	43	A143	A152	2	A173	1	A192	A201	1
A14	15	A34	A43	1471	A61	A73	4	A93	A101	4	A124	35	A143	A153	2	A173	1	A192	A201	1
A11	18	A31	A40	1442	A61	A74	4	A93	A101	4	A124	32	A143	A153	2	A172	2	A191	A201	2
A14	36	A33	A40	10875	A61	A75	2	A93	A101	2	A123	45	A143	A152	2	A173	2	A192	A201	1
A14	24	A32	A40	1474	A62	A72	4	A94	A101	3	A121	33	A143	A152	1	A173	1	A192	A201	1
A14	10	A32	A48	894	A65	A74	4	A92	A101	3	A122	40	A143	A152	1	A173	1	A192	A201	1
A14	15	A34	A42	3343	A61	A73	4	A93	A101	2	A124	28	A143	A153	1	A173	1	A192	A201	1
A11	15	A32	A40	3959	A61	A73	3	A92	A101	2	A122	29	A143	A152	1	A173	1	A192	A201	2
A14	9	A32	A40	3577	A62	A73	1	A93	A103	2	A121	26	A143	A151	1	A173	2	A191	A202	1
A14	24	A34	A41	5804	A64	A73	4	A93	A101	2	A121	27	A143	A152	2	A173	1	A191	A201	1
A14	18	A33	A49	2169	A61	A73	4	A94	A101	2	A123	28	A143	A152	1	A173	1	A192	A201	2
A11	24	A32	A43	2439	A61	A72	4	A92	A101	4	A121	35	A143	A152	1	A173	1	A192	A201	2
A14	27	A34	A42	4526	A64	A72	4	A93	A101	2	A121	32	A142	A152	2	A172	2	A192	A201	1
A14	10	A32	A42	2210	A61	A73	2	A93	A101	2	A121	25	A141	A151	1	A172	1	A191	A201	2
A14	15	A32	A42	2221	A63	A73	2	A92	A101	4	A123	20	A143	A151	1	A173	1	A191	A201	1
A11	18	A32	A43	2389	A61	A72	4	A92	A101	1	A123	27	A142	A152	1	A173	1	A191	A201	1
A14	12	A34	A42	3331	A61	A75	2	A93	A101	4	A122	42	A142	A152	1	A173	1	A191	A201	1
A14	36	A32	A49	7409	A65	A75	3	A93	A101	2	A122	37	A143	A152	2	A173	1	A191	A201	1
A11	12	A32	A42	652	A61	A75	4	A92	A101	4	A122	24	A143	A151	1	A173	1	A191	A201	1
A14	36	A33	A42	7678	A63	A74	2	A92	A101	4	A123	40	A143	A152	2	A173	1	A192	A201	1
A13	6	A34	A40	1343	A61	A75	1	A93	A101	4	A121	46	A143	A152	2	A173	2	A191	A202	1
A11	24	A34	A49	1382	A62	A74	4	A93	A101	1	A121	26	A143	A152	2	A173	1	A192	A201	1
A14	15	A32	A44	874	A65	A72	4	A92	A101	1	A121	24	A143	A152	1	A173	1	A191	A201	1
A11	12	A32	A42	3590	A61	A73	2	A93	A102	2	A122	29	A143	A152	1	A172	2	A191	A201	1
A12	11	A34	A40	1322	A64	A73	4	A92	A101	4	A123	40	A143	A152	2	A173	1	A191	A201	1
A11	18	A31	A43	1940	A61	A72	3	A93	A102	4	A124	36	A141	A153	1	A174	1	A192	A201	1
A14	36	A32	A43	3595	A61	A75	4	A93	A101	2	A123	28	A143	A152	1	A173	1	A191	A201	1
A11	9	A32	A40	1422	A61	A72	3	A93	A101	2	A124	27	A143	A153	1	A174	1	A192	A201	2
A14	30	A34	A43	6742	A65	A74	2	A93	A101	3	A122	36	A143	A152	2	A173	1	A191	A201	1
A14	24	A32	A41	7814	A61	A74	3	A93	A101	3	A123	38	A143	A152	1	A174	1	A192	A201	1
A14	24	A32	A41	9277	A65	A73	2	A91	A101	4	A124	48	A143	A153	1	A173	1	A192	A201	1
A12	30	A34	A40	2181	A65	A75	4	A93	A101	4	A121	36	A143	A152	2	A173	1	A191	A201	1
A14	18	A34	A43	1098	A61	A71	4	A92	A101	4	A123	65	A143	A152	2	A171	1	A191	A201	1
A12	24	A32	A42	4057	A61	A74	3	A91	A101	3	A123	43	A143	A152	1	A173	1	A192	A201	2
A11	12	A32	A46	795	A61	A72	4	A92	A101	4	A122	53	A143	A152	1	A173	1	A191	A201	2
A12	24	A34	A49	2825	A65	A74	4	A93	A101	3	A124	34	A143	A152	2	A173	2	A192	A201	1
A12	48	A32	A49	15672	A61	A73	2	A93	A101	2	A123	23	A143	A152	1	A173	1	A192	A201	2
A14	36	A34	A40	6614	A61	A75	4	A93	A101	4	A123	34	A143	A152	2	A174	1	A192	A201	1
A14	28	A31	A41	7824	A65	A72	3	A93	A103	4	A121	40	A141	A151	2	A173	2	A192	A201	1
A11	27	A34	A49	2442	A61	A75	4	A93	A101	4	A123	43	A142	A152	4	A174	2	A192	A201	1
A14	15	A34	A43	1829	A61	A75	4	A93	A101	4	A123	46	A143	A152	2	A173	1	A192	A201	1
A11	12	A34	A40	2171	A61	A73	4	A93	A101	4	A122	38	A141	A152	2	A172	1	A191	A202	1
A12	36	A34	A41	5800	A61	A73	3	A93	A101	4	A123	34	A143	A152	2	A173	1	A192	A201	1
A14	18	A34	A43	1169	A65	A73	4	A93	A101	3	A122	29	A143	A152	2	A173	1	A192	A201	1
A14	36	A33	A41	8947	A65	A74	3	A93	A101	2	A123	31	A142	A152	1	A174	2	A192	A201	1
A11	21	A32	A43	2606	A61	A72	4	A92	A101	4	A122	28	A143	A151	1	A174	1	A192	A201	1
A14	12	A34	A42	1592	A64	A74	3	A92	A101	2	A122	35	A143	A152	1	A173	1	A191	A202	1
A14	15	A32	A42	2186	A65	A74	1	A92	A101	4	A121	33	A141	A151	1	A172	1	A191	A201	1
A11	18	A32	A42	4153	A61	A73	2	A93	A102	3	A123	42	A143	A152	1	A173	1	A191	A201	2
A11	16	A34	A40	2625	A61	A75	2	A93	A103	4	A122	43	A141	A151	1	A173	1	A192	A201	2
A14	20	A34	A40	3485	A65	A72	2	A91	A101	4	A121	44	A143	A152	2	A173	1	A192	A201	1
A14	36	A34	A41	10477	A65	A75	2	A93	A101	4	A124	42	A143	A153	2	A173	1	A191	A201	1
A14	15	A32	A43	1386	A65	A73	4	A94	A101	2	A121	40	A143	A151	1	A173	1	A192	A201	1
A14	24	A32	A43	1278	A61	A75	4	A93	A101	1	A121	36	A143	A152	1	A174	1	A192	A201	1
A11	12	A32	A43	1107	A61	A73	2	A93	A101	2	A121	20	A143	A151	1	A174	2	A192	A201	1
A11	21	A32	A40	3763	A65	A74	2	A93	A102	2	A121	24	A143	A152	1	A172	1	A191	A202	1
A12	36	A32	A46	3711	A65	A73	2	A94	A101	2	A123	27	A143	A152	1	A173	1	A191	A201	1
A14	15	A33	A41	3594	A61	A72	1	A92	A101	2	A122	46	A143	A152	2	A172	1	A191	A201	1
A12	9	A32	A40	3195	A65	A73	1	A92	A101	2	A121	33	A143	A152	1	A172	1	A191	A201	1
A14	36	A33	A43	4454	A61	A73	4	A92	A101	4	A121	34	A143	A152	2	A173	1	A191	A201	1
A12	24	A34	A42	4736	A61	A72	2	A92	A101	4	A123	25	A141	A152	1	A172	1	A191	A201	2
A12	30	A32	A43	2991	A65	A75	2	A92	A101	4	A123	25	A143	A152	1	A173	1	A191	A201	1
A14	11	A32	A49	2142	A64	A75	1	A91	A101	2	A121	28	A143	A152	1	A173	1	A192	A201	1
A11	24	A31	A49	3161	A61	A73	4	A93	A101	2	A122	31	A143	A151	1	A173	1	A192	A201	2
A12	48	A30	A410	18424	A61	A73	1	A92	A101	2	A122	32	A141	A152	1	A174	1	A192	A202	2
A14	10	A32	A41	2848	A62	A73	1	A93	A102	2	A121	32	A143	A152	1	A173	2	A191	A201	1
A11	6	A32	A40	14896	A61	A75	1	A93	A101	4	A124	68	A141	A152	1	A174	1	A192	A201	2
A11	24	A32	A42	2359	A62	A71	1	A91	A101	1	A122	33	A143	A152	1	A173	1	A191	A201	2
A11	24	A32	A42	3345	A61	A75	4	A93	A101	2	A122	39	A143	A151	1	A174	1	A192	A201	2
A14	18	A34	A42	1817	A61	A73	4	A92	A101	2	A124	28	A143	A152	2	A173	1	A191	A201	1
A14	48	A33	A43	12749	A63	A74	4	A93	A101	1	A123	37	A143	A152	1	A174	1	A192	A201	1
A11	9	A32	A43	1366	A61	A72	3	A92	A101	4	A122	22	A143	A151	1	A173	1	A191	A201	2
A12	12	A32	A40	2002	A61	A74	3	A93	A101	4	A122	30	A143	A151	1	A173	2	A192	A201	1
A11	24	A31	A42	6872	A61	A72	2	A91	A101	1	A122	55	A141	A152	1	A173	1	A192	A201	2
A11	12	A31	A40	697	A61	A72	4	A93	A101	2	A123	46	A141	A152	2	A173	1	A192	A201	2
A11	18	A34	A42	1049	A61	A72	4	A92	A101	4	A122	21	A143	A151	1	A173	1	A191	A201	1
A11	48	A32	A41	10297	A61	A74	4	A93	A101	4	A124	39	A142	A153	3	A173	2	A192	A201	2
A14	30	A32	A43	1867	A65	A75	4	A93	A101	4	A123	58	A143	A152	1	A173	1	A192	A201	1
A11	12	A33	A40	1344	A61	A73	4	A93	A101	2	A121	43	A143	A152	2	A172	2	A191	A201	1
A11	24	A32	A42	1747	A61	A72	4	A93	A102	1	A122	24	A143	A152	1	A172	1	A191	A202	1
A12	9	A32	A43	1670	A61	A72	4	A92	A101	2	A123	22	A143	A152	1	A173	1	A192	A201	2
A14	9	A34	A40	1224	A61	A73	3	A93	A101	1	A121	30	A143	A152	2	A173	1	A191	A201	1
A14	12	A34	A43	522	A63	A75	4	A93	A101	4	A122	42	A143	A152	2	A173	2	A192	A201	1
A11	12	A32	A43	1498	A61	A73	4	A92	A101	1	A123	23	A141	A152	1	A173	1	A191	A201	1
A12	30	A33	A43	1919	A62	A72	4	A93	A101	3	A124	30	A142	A152	2	A174	1	A191	A201	2
A13	9	A32	A43	745	A61	A73	3	A92	A101	2	A121	28	A143	A152	1	A172	1	A191	A201	2
A12	6	A32	A43	2063	A61	A72	4	A94	A101	3	A123	30	A143	A151	1	A174	1	A192	A201	1
A12	60	A32	A46	6288	A61	A73	4	A93	A101	4	A124	42	A143	A153	1	A173	1	A191	A201	2
A14	24	A34	A41	6842	A65	A73	2	A93	A101	4	A122	46	A143	A152	2	A174	2	A192	A201	1
A14	12	A32	A40	3527	A65	A72	2	A93	A101	3	A122	45	A143	A152	1	A174	2	A192	A201	1
A14	10	A32	A40	1546	A61	A73	3	A93	A101	2	A121	31	A143	A152	1	A172	2	A191	A202	1
A14	24	A32	A42	929	A65	A74	4	A93	A101	2	A123	31	A142	A152	1	A173	1	A192	A201	1
A14	4	A34	A40	1455	A61	A74	2	A93	A101	1	A121	42	A143	A152	3	A172	2	A191	A201	1
A11	15	A32	A42	1845	A61	A72	4	A92	A103	1	A122	46	A143	A151	1	A173	1	A191	A201	1
A12	48	A30	A40	8358	A63	A72	1	A92	A101	1	A123	30	A143	A152	2	A173	1	A191	A201	1
A11	24	A31	A42	3349	A63	A72	4	A93	A101	4	A124	30	A143	A153	1	A173	2	A192	A201	2
A14	12	A32	A40	2859	A65	A71	4	A93	A101	4	A124	38	A143	A152	1	A174	1	A192	A201	1
A14	18	A32	A42	1533	A61	A72	4	A94	A102	1	A122	43	A143	A152	1	A172	2	A191	A201	2
A14	24	A32	A43	3621	A62	A75	2	A93	A101	4	A123	31	A143	A152	2	A173	1	A191	A201	2
A12	18	A34	A49	3590	A61	A71	3	A94	A101	3	A123	40	A143	A152	3	A171	2	A192	A201	1
A11	36	A33	A49	2145	A61	A74	2	A93	A101	1	A123	24	A143	A152	2	A173	1	A192	A201	2
A12	24	A32	A41	4113	A63	A72	3	A92	A101	4	A123	28	A143	A151	1	A173	1	A191	A201	2
A14	36	A32	A42	10974	A61	A71	4	A92	A101	2	A123	26	A143	A152	2	A174	1	A192	A201	2
A11	12	A32	A40	1893	A61	A73	4	A92	A103	4	A122	29	A143	A152	1	A173	1	A192	A201	1
A11	24	A34	A43	1231	A64	A75	4	A92	A101	4	A122	57	A143	A151	2	A174	1	A192	A201	1
A13	30	A34	A43	3656	A65	A75	4	A93	A101	4	A122	49	A142	A152	2	A172	1	A191	A201	1
A12	9	A34	A43	1154	A61	A75	2	A93	A101	4	A121	37	A143	A152	3	A172	1	A191	A201	1
A11	28	A32	A40	4006	A61	A73	3	A93	A101	2	A123	45	A143	A152	1	A172	1	A191	A201	2
A12	24	A32	A42	3069	A62	A75	4	A93	A101	4	A124	30	A143	A153	1	A173	1	A191	A201	1
A14	6	A34	A43	1740	A61	A75	2	A94	A101	2	A121	30	A143	A151	2	A173	1	A191	A201	1
A12	21	A33	A40	2353	A61	A73	1	A91	A101	4	A122	47	A143	A152	2	A173	1	A191	A201	1
A14	15	A32	A40	3556	A65	A73	3	A93	A101	2	A124	29	A143	A152	1	A173	1	A191	A201	1
A14	24	A32	A43	2397	A63	A75	3	A93	A101	2	A123	35	A141	A152	2	A173	1	A192	A201	2
A12	6	A32	A45	454	A61	A72	3	A94	A101	1	A122	22	A143	A152	1	A172	1	A191	A201	1
A12	30	A32	A43	1715	A65	A73	4	A92	A101	1	A123	26	A143	A152	1	A173	1	A191	A201	1
A12	27	A34	A43	2520	A63	A73	4	A93	A101	2	A122	23	A143	A152	2	A172	1	A191	A201	2
A14	15	A32	A43	3568	A61	A75	4	A92	A101	2	A123	54	A141	A151	1	A174	1	A192	A201	1
A14	42	A32	A43	7166	A65	A74	2	A94	A101	4	A122	29	A143	A151	1	A173	1	A192	A201	1
A11	11	A34	A40	3939	A61	A73	1	A93	A101	2	A121	40	A143	A152	2	A172	2	A191	A201	1
A12	15	A32	A45	1514	A62	A73	4	A93	A103	2	A121	22	A143	A152	1	A173	1	A191	A201	1
A14	24	A32	A40	7393	A61	A73	1	A93	A101	4	A122	43	A143	A152	1	A172	2	A191	A201	1
A11	24	A31	A40	1193	A61	A71	1	A92	A102	4	A124	29	A143	A151	2	A171	1	A191	A201	2
A11	60	A32	A49	7297	A61	A75	4	A93	A102	4	A124	36	A143	A151	1	A173	1	A191	A201	2
A14	30	A34	A43	2831	A61	A73	4	A92	A101	2	A123	33	A143	A152	1	A173	1	A192	A201	1
A13	24	A32	A43	1258	A63	A73	3	A92	A101	3	A123	57	A143	A152	1	A172	1	A191	A201	1
A12	6	A32	A43	753	A61	A73	2	A92	A103	3	A121	64	A143	A152	1	A173	1	A191	A201	1
A12	18	A33	A49	2427	A65	A75	4	A93	A101	2	A122	42	A143	A152	2	A173	1	A191	A201	1
A14	24	A33	A40	2538	A61	A75	4	A93	A101	4	A123	47	A143	A152	2	A172	2	A191	A201	2
A12	15	A31	A40	1264	A62	A73	2	A94	A101	2	A122	25	A143	A151	1	A173	1	A191	A201	2
A12	30	A34	A42	8386	A61	A74	2	A93	A101	2	A122	49	A143	A152	1	A173	1	A191	A201	2
A14	48	A32	A49	4844	A61	A71	3	A93	A101	2	A123	33	A141	A151	1	A174	1	A192	A201	2
A13	21	A32	A40	2923	A62	A73	1	A92	A101	1	A123	28	A141	A152	1	A174	1	A192	A201	1
A11	36	A32	A41	8229	A61	A73	2	A93	A101	2	A122	26	A143	A152	1	A173	2	A191	A201	2
A14	24	A34	A42	2028	A61	A74	2	A93	A101	2	A122	30	A143	A152	2	A172	1	A191	A201	1
A11	15	A34	A42	1433	A61	A73	4	A92	A101	3	A122	25	A143	A151	2	A173	1	A191	A201	1
A13	42	A30	A49	6289	A61	A72	2	A91	A101	1	A122	33	A143	A152	2	A173	1	A191	A201	1
A14	13	A32	A43	1409	A62	A71	2	A92	A101	4	A121	64	A143	A152	1	A173	1	A191	A201	1
A11	24	A32	A41	6579	A61	A71	4	A93	A101	2	A124	29	A143	A153	1	A174	1	A192	A201	1
A12	24	A34	A43	1743	A61	A75	4	A93	A101	2	A122	48	A143	A152	2	A172	1	A191	A201	1
A14	12	A34	A46	3565	A65	A72	2	A93	A101	1	A122	37	A143	A152	2	A172	2	A191	A201	1
A14	15	A31	A43	1569	A62	A75	4	A93	A101	4	A123	34	A141	A152	1	A172	2	A191	A201	1
A11	18	A32	A43	1936	A65	A74	2	A94	A101	4	A123	23	A143	A151	2	A172	1	A191	A201	1
A11	36	A32	A42	3959	A61	A71	4	A93	A101	3	A122	30	A143	A152	1	A174	1	A192	A201	1
A14	12	A32	A40	2390	A65	A75	4	A93	A101	3	A123	50	A143	A152	1	A173	1	A192	A201	1
A14	12	A32	A42	1736	A61	A74	3	A92	A101	4	A121	31	A143	A152	1	A172	1	A191	A201	1
A11	30	A32	A41	3857	A61	A73	4	A91	A101	4	A122	40	A143	A152	1	A174	1	A192	A201	1
A14	12	A32	A43	804	A61	A75	4	A93	A101	4	A123	38	A143	A152	1	A173	1	A191	A201	1
A11	45	A32	A43	1845	A61	A73	4	A93	A101	4	A124	23	A143	A153	1	A173	1	A192	A201	2
A12	45	A34	A41	4576	A62	A71	3	A93	A101	4	A123	27	A143	A152	1	A173	1	A191	A201	1
