# Supplementary material for: A new smart healthcare framework for real-time heart disease detection based on deep and machine learning
Source: PeerJ Comput Sci. 2021 Jul 28;7:e646. doi: 10.7717/peerj-cs.646 (PMC8330430; doi:10.7717/peerj-cs.646)
Supplement: Supplemental Information 7 — Cleveland dataset This database contains 76 attributes, but all published experiments refer to using a subset of 14 of them. In particular, the Cleveland database is the only one that has been used by ML researchers to this date. The "goal" field refers to the presence of heart disease in the patient. It is integer valued from 0 (no presence) to 4. Experiments with the Cleveland database have concentrated on simply attempting to distinguish presence (values 1,2,3,4) from absence (value 0). The names and social security numbers of the patients were recently removed from the database, replaced with dummy values. One file has been "processed", that one containing the Cleveland database. All four unprocessed files also exist in this directory. To see Test Costs (donated by Peter Turney), please see the folder "Costs" Attribute Information: Only 14 attributes used: 1. #3 (age) 2. #4 (sex) 3. #9 (cp) 4. #10 (trestbps) 5. #12 (chol) 6. #16 (fbs) 7. #19 (restecg) 8. #32 (thalach) 9. #38 (exang) 10. #40 (oldpeak) 11. #41 (slope) 12. #44 (ca) 13. #51 (thal) 14. #58 (num) (the predicted attribute) [file peerj-cs-07-646-s007.csv]

age	sex	cp	trestbps	chol	fbs	restecg	thalach	exang	oldpeak	slope	ca	thal	target
63	1	3	145	233	1	0	150	0	2.3	0	0	1	1
37	1	2	130	250	0	1	187	0	3.5	0	0	2	1
41	0	1	130	204	0	0	172	0	1.4	2	0	2	1
56	1	1	120	236	0	1	178	0	0.8	2	0	2	1
57	0	0	120	354	0	1	163	1	0.6	2	0	2	1
57	1	0	140	192	0	1	148	0	0.4	1	0	1	1
56	0	1	140	294	0	0	153	0	1.3	1	0	2	1
44	1	1	120	263	0	1	173	0	0	2	0	3	1
52	1	2	172	199	1	1	162	0	0.5	2	0	3	1
57	1	2	150	168	0	1	174	0	1.6	2	0	2	1
54	1	0	140	239	0	1	160	0	1.2	2	0	2	1
48	0	2	130	275	0	1	139	0	0.2	2	0	2	1
49	1	1	130	266	0	1	171	0	0.6	2	0	2	1
64	1	3	110	211	0	0	144	1	1.8	1	0	2	1
58	0	3	150	283	1	0	162	0	1	2	0	2	1
50	0	2	120	219	0	1	158	0	1.6	1	0	2	1
58	0	2	120	340	0	1	172	0	0	2	0	2	1
66	0	3	150	226	0	1	114	0	2.6	0	0	2	1
43	1	0	150	247	0	1	171	0	1.5	2	0	2	1
69	0	3	140	239	0	1	151	0	1.8	2	2	2	1
59	1	0	135	234	0	1	161	0	0.5	1	0	3	1
44	1	2	130	233	0	1	179	1	0.4	2	0	2	1
42	1	0	140	226	0	1	178	0	0	2	0	2	1
61	1	2	150	243	1	1	137	1	1	1	0	2	1
40	1	3	140	199	0	1	178	1	1.4	2	0	3	1
71	0	1	160	302	0	1	162	0	0.4	2	2	2	1
59	1	2	150	212	1	1	157	0	1.6	2	0	2	1
51	1	2	110	175	0	1	123	0	0.6	2	0	2	1
65	0	2	140	417	1	0	157	0	0.8	2	1	2	1
53	1	2	130	197	1	0	152	0	1.2	0	0	2	1
41	0	1	105	198	0	1	168	0	0	2	1	2	1
65	1	0	120	177	0	1	140	0	0.4	2	0	3	1
44	1	1	130	219	0	0	188	0	0	2	0	2	1
54	1	2	125	273	0	0	152	0	0.5	0	1	2	1
51	1	3	125	213	0	0	125	1	1.4	2	1	2	1
46	0	2	142	177	0	0	160	1	1.4	0	0	2	1
54	0	2	135	304	1	1	170	0	0	2	0	2	1
54	1	2	150	232	0	0	165	0	1.6	2	0	3	1
65	0	2	155	269	0	1	148	0	0.8	2	0	2	1
65	0	2	160	360	0	0	151	0	0.8	2	0	2	1
51	0	2	140	308	0	0	142	0	1.5	2	1	2	1
48	1	1	130	245	0	0	180	0	0.2	1	0	2	1
45	1	0	104	208	0	0	148	1	3	1	0	2	1
53	0	0	130	264	0	0	143	0	0.4	1	0	2	1
39	1	2	140	321	0	0	182	0	0	2	0	2	1
52	1	1	120	325	0	1	172	0	0.2	2	0	2	1
44	1	2	140	235	0	0	180	0	0	2	0	2	1
47	1	2	138	257	0	0	156	0	0	2	0	2	1
53	0	2	128	216	0	0	115	0	0	2	0	0	1
53	0	0	138	234	0	0	160	0	0	2	0	2	1
51	0	2	130	256	0	0	149	0	0.5	2	0	2	1
66	1	0	120	302	0	0	151	0	0.4	1	0	2	1
62	1	2	130	231	0	1	146	0	1.8	1	3	3	1
44	0	2	108	141	0	1	175	0	0.6	1	0	2	1
63	0	2	135	252	0	0	172	0	0	2	0	2	1
52	1	1	134	201	0	1	158	0	0.8	2	1	2	1
48	1	0	122	222	0	0	186	0	0	2	0	2	1
45	1	0	115	260	0	0	185	0	0	2	0	2	1
34	1	3	118	182	0	0	174	0	0	2	0	2	1
57	0	0	128	303	0	0	159	0	0	2	1	2	1
71	0	2	110	265	1	0	130	0	0	2	1	2	1
54	1	1	108	309	0	1	156	0	0	2	0	3	1
52	1	3	118	186	0	0	190	0	0	1	0	1	1
41	1	1	135	203	0	1	132	0	0	1	0	1	1
58	1	2	140	211	1	0	165	0	0	2	0	2	1
35	0	0	138	183	0	1	182	0	1.4	2	0	2	1
51	1	2	100	222	0	1	143	1	1.2	1	0	2	1
45	0	1	130	234	0	0	175	0	0.6	1	0	2	1
44	1	1	120	220	0	1	170	0	0	2	0	2	1
62	0	0	124	209	0	1	163	0	0	2	0	2	1
54	1	2	120	258	0	0	147	0	0.4	1	0	3	1
51	1	2	94	227	0	1	154	1	0	2	1	3	1
29	1	1	130	204	0	0	202	0	0	2	0	2	1
51	1	0	140	261	0	0	186	1	0	2	0	2	1
43	0	2	122	213	0	1	165	0	0.2	1	0	2	1
55	0	1	135	250	0	0	161	0	1.4	1	0	2	1
51	1	2	125	245	1	0	166	0	2.4	1	0	2	1
59	1	1	140	221	0	1	164	1	0	2	0	2	1
52	1	1	128	205	1	1	184	0	0	2	0	2	1
58	1	2	105	240	0	0	154	1	0.6	1	0	3	1
41	1	2	112	250	0	1	179	0	0	2	0	2	1
45	1	1	128	308	0	0	170	0	0	2	0	2	1
60	0	2	102	318	0	1	160	0	0	2	1	2	1
52	1	3	152	298	1	1	178	0	1.2	1	0	3	1
42	0	0	102	265	0	0	122	0	0.6	1	0	2	1
67	0	2	115	564	0	0	160	0	1.6	1	0	3	1
68	1	2	118	277	0	1	151	0	1	2	1	3	1
46	1	1	101	197	1	1	156	0	0	2	0	3	1
54	0	2	110	214	0	1	158	0	1.6	1	0	2	1
58	0	0	100	248	0	0	122	0	1	1	0	2	1
48	1	2	124	255	1	1	175	0	0	2	2	2	1
57	1	0	132	207	0	1	168	1	0	2	0	3	1
52	1	2	138	223	0	1	169	0	0	2	4	2	1
54	0	1	132	288	1	0	159	1	0	2	1	2	1
45	0	1	112	160	0	1	138	0	0	1	0	2	1
53	1	0	142	226	0	0	111	1	0	2	0	3	1
62	0	0	140	394	0	0	157	0	1.2	1	0	2	1
52	1	0	108	233	1	1	147	0	0.1	2	3	3	1
43	1	2	130	315	0	1	162	0	1.9	2	1	2	1
53	1	2	130	246	1	0	173	0	0	2	3	2	1
42	1	3	148	244	0	0	178	0	0.8	2	2	2	1
59	1	3	178	270	0	0	145	0	4.2	0	0	3	1
63	0	1	140	195	0	1	179	0	0	2	2	2	1
42	1	2	120	240	1	1	194	0	0.8	0	0	3	1
50	1	2	129	196	0	1	163	0	0	2	0	2	1
68	0	2	120	211	0	0	115	0	1.5	1	0	2	1
69	1	3	160	234	1	0	131	0	0.1	1	1	2	1
45	0	0	138	236	0	0	152	1	0.2	1	0	2	1
50	0	1	120	244	0	1	162	0	1.1	2	0	2	1
50	0	0	110	254	0	0	159	0	0	2	0	2	1
64	0	0	180	325	0	1	154	1	0	2	0	2	1
57	1	2	150	126	1	1	173	0	0.2	2	1	3	1
64	0	2	140	313	0	1	133	0	0.2	2	0	3	1
43	1	0	110	211	0	1	161	0	0	2	0	3	1
55	1	1	130	262	0	1	155	0	0	2	0	2	1
37	0	2	120	215	0	1	170	0	0	2	0	2	1
41	1	2	130	214	0	0	168	0	2	1	0	2	1
56	1	3	120	193	0	0	162	0	1.9	1	0	3	1
46	0	1	105	204	0	1	172	0	0	2	0	2	1
46	0	0	138	243	0	0	152	1	0	1	0	2	1
64	0	0	130	303	0	1	122	0	2	1	2	2	1
59	1	0	138	271	0	0	182	0	0	2	0	2	1
41	0	2	112	268	0	0	172	1	0	2	0	2	1
54	0	2	108	267	0	0	167	0	0	2	0	2	1
39	0	2	94	199	0	1	179	0	0	2	0	2	1
34	0	1	118	210	0	1	192	0	0.7	2	0	2	1
47	1	0	112	204	0	1	143	0	0.1	2	0	2	1
67	0	2	152	277	0	1	172	0	0	2	1	2	1
52	0	2	136	196	0	0	169	0	0.1	1	0	2	1
74	0	1	120	269	0	0	121	1	0.2	2	1	2	1
54	0	2	160	201	0	1	163	0	0	2	1	2	1
49	0	1	134	271	0	1	162	0	0	1	0	2	1
42	1	1	120	295	0	1	162	0	0	2	0	2	1
41	1	1	110	235	0	1	153	0	0	2	0	2	1
41	0	1	126	306	0	1	163	0	0	2	0	2	1
49	0	0	130	269	0	1	163	0	0	2	0	2	1
60	0	2	120	178	1	1	96	0	0	2	0	2	1
62	1	1	128	208	1	0	140	0	0	2	0	2	1
57	1	0	110	201	0	1	126	1	1.5	1	0	1	1
64	1	0	128	263	0	1	105	1	0.2	1	1	3	1
51	0	2	120	295	0	0	157	0	0.6	2	0	2	1
43	1	0	115	303	0	1	181	0	1.2	1	0	2	1
42	0	2	120	209	0	1	173	0	0	1	0	2	1
67	0	0	106	223	0	1	142	0	0.3	2	2	2	1
76	0	2	140	197	0	2	116	0	1.1	1	0	2	1
70	1	1	156	245	0	0	143	0	0	2	0	2	1
44	0	2	118	242	0	1	149	0	0.3	1	1	2	1
60	0	3	150	240	0	1	171	0	0.9	2	0	2	1
44	1	2	120	226	0	1	169	0	0	2	0	2	1
42	1	2	130	180	0	1	150	0	0	2	0	2	1
66	1	0	160	228	0	0	138	0	2.3	2	0	1	1
71	0	0	112	149	0	1	125	0	1.6	1	0	2	1
64	1	3	170	227	0	0	155	0	0.6	1	0	3	1
66	0	2	146	278	0	0	152	0	0	1	1	2	1
39	0	2	138	220	0	1	152	0	0	1	0	2	1
58	0	0	130	197	0	1	131	0	0.6	1	0	2	1
47	1	2	130	253	0	1	179	0	0	2	0	2	1
35	1	1	122	192	0	1	174	0	0	2	0	2	1
58	1	1	125	220	0	1	144	0	0.4	1	4	3	1
56	1	1	130	221	0	0	163	0	0	2	0	3	1
56	1	1	120	240	0	1	169	0	0	0	0	2	1
55	0	1	132	342	0	1	166	0	1.2	2	0	2	1
41	1	1	120	157	0	1	182	0	0	2	0	2	1
38	1	2	138	175	0	1	173	0	0	2	4	2	1
38	1	2	138	175	0	1	173	0	0	2	4	2	1
67	1	0	160	286	0	0	108	1	1.5	1	3	2	0
67	1	0	120	229	0	0	129	1	2.6	1	2	3	0
62	0	0	140	268	0	0	160	0	3.6	0	2	2	0
63	1	0	130	254	0	0	147	0	1.4	1	1	3	0
53	1	0	140	203	1	0	155	1	3.1	0	0	3	0
56	1	2	130	256	1	0	142	1	0.6	1	1	1	0
48	1	1	110	229	0	1	168	0	1	0	0	3	0
58	1	1	120	284	0	0	160	0	1.8	1	0	2	0
58	1	2	132	224	0	0	173	0	3.2	2	2	3	0
60	1	0	130	206	0	0	132	1	2.4	1	2	3	0
40	1	0	110	167	0	0	114	1	2	1	0	3	0
60	1	0	117	230	1	1	160	1	1.4	2	2	3	0
64	1	2	140	335	0	1	158	0	0	2	0	2	0
43	1	0	120	177	0	0	120	1	2.5	1	0	3	0
57	1	0	150	276	0	0	112	1	0.6	1	1	1	0
55	1	0	132	353	0	1	132	1	1.2	1	1	3	0
65	0	0	150	225	0	0	114	0	1	1	3	3	0
61	0	0	130	330	0	0	169	0	0	2	0	2	0
58	1	2	112	230	0	0	165	0	2.5	1	1	3	0
50	1	0	150	243	0	0	128	0	2.6	1	0	3	0
44	1	0	112	290	0	0	153	0	0	2	1	2	0
60	1	0	130	253	0	1	144	1	1.4	2	1	3	0
54	1	0	124	266	0	0	109	1	2.2	1	1	3	0
50	1	2	140	233	0	1	163	0	0.6	1	1	3	0
41	1	0	110	172	0	0	158	0	0	2	0	3	0
51	0	0	130	305	0	1	142	1	1.2	1	0	3	0
58	1	0	128	216	0	0	131	1	2.2	1	3	3	0
54	1	0	120	188	0	1	113	0	1.4	1	1	3	0
60	1	0	145	282	0	0	142	1	2.8	1	2	3	0
60	1	2	140	185	0	0	155	0	3	1	0	2	0
59	1	0	170	326	0	0	140	1	3.4	0	0	3	0
46	1	2	150	231	0	1	147	0	3.6	1	0	2	0
67	1	0	125	254	1	1	163	0	0.2	1	2	3	0
62	1	0	120	267	0	1	99	1	1.8	1	2	3	0
65	1	0	110	248	0	0	158	0	0.6	2	2	1	0
44	1	0	110	197	0	0	177	0	0	2	1	2	0
60	1	0	125	258	0	0	141	1	2.8	1	1	3	0
58	1	0	150	270	0	0	111	1	0.8	2	0	3	0
68	1	2	180	274	1	0	150	1	1.6	1	0	3	0
62	0	0	160	164	0	0	145	0	6.2	0	3	3	0
52	1	0	128	255	0	1	161	1	0	2	1	3	0
59	1	0	110	239	0	0	142	1	1.2	1	1	3	0
60	0	0	150	258	0	0	157	0	2.6	1	2	3	0
49	1	2	120	188	0	1	139	0	2	1	3	3	0
59	1	0	140	177	0	1	162	1	0	2	1	3	0
57	1	2	128	229	0	0	150	0	0.4	1	1	3	0
61	1	0	120	260	0	1	140	1	3.6	1	1	3	0
39	1	0	118	219	0	1	140	0	1.2	1	0	3	0
61	0	0	145	307	0	0	146	1	1	1	0	3	0
56	1	0	125	249	1	0	144	1	1.2	1	1	2	0
43	0	0	132	341	1	0	136	1	3	1	0	3	0
62	0	2	130	263	0	1	97	0	1.2	1	1	3	0
63	1	0	130	330	1	0	132	1	1.8	2	3	3	0
65	1	0	135	254	0	0	127	0	2.8	1	1	3	0
48	1	0	130	256	1	0	150	1	0	2	2	3	0
63	0	0	150	407	0	0	154	0	4	1	3	3	0
55	1	0	140	217	0	1	111	1	5.6	0	0	3	0
65	1	3	138	282	1	0	174	0	1.4	1	1	2	0
56	0	0	200	288	1	0	133	1	4	0	2	3	0
54	1	0	110	239	0	1	126	1	2.8	1	1	3	0
70	1	0	145	174	0	1	125	1	2.6	0	0	3	0
62	1	1	120	281	0	0	103	0	1.4	1	1	3	0
35	1	0	120	198	0	1	130	1	1.6	1	0	3	0
59	1	3	170	288	0	0	159	0	0.2	1	0	3	0
64	1	2	125	309	0	1	131	1	1.8	1	0	3	0
47	1	2	108	243	0	1	152	0	0	2	0	2	0
57	1	0	165	289	1	0	124	0	1	1	3	3	0
55	1	0	160	289	0	0	145	1	0.8	1	1	3	0
64	1	0	120	246	0	0	96	1	2.2	0	1	2	0
70	1	0	130	322	0	0	109	0	2.4	1	3	2	0
51	1	0	140	299	0	1	173	1	1.6	2	0	3	0
58	1	0	125	300	0	0	171	0	0	2	2	3	0
60	1	0	140	293	0	0	170	0	1.2	1	2	3	0
77	1	0	125	304	0	0	162	1	0	2	3	2	0
35	1	0	126	282	0	0	156	1	0	2	0	3	0
70	1	2	160	269	0	1	112	1	2.9	1	1	3	0
59	0	0	174	249	0	1	143	1	0	1	0	2	0
64	1	0	145	212	0	0	132	0	2	1	2	1	0
57	1	0	152	274	0	1	88	1	1.2	1	1	3	0
56	1	0	132	184	0	0	105	1	2.1	1	1	1	0
48	1	0	124	274	0	0	166	0	0.5	1	0	3	0
56	0	0	134	409	0	0	150	1	1.9	1	2	3	0
66	1	1	160	246	0	1	120	1	0	1	3	1	0
54	1	1	192	283	0	0	195	0	0	2	1	3	0
69	1	2	140	254	0	0	146	0	2	1	3	3	0
51	1	0	140	298	0	1	122	1	4.2	1	3	3	0
43	1	0	132	247	1	0	143	1	0.1	1	4	3	0
62	0	0	138	294	1	1	106	0	1.9	1	3	2	0
67	1	0	100	299	0	0	125	1	0.9	1	2	2	0
59	1	3	160	273	0	0	125	0	0	2	0	2	0
45	1	0	142	309	0	0	147	1	0	1	3	3	0
58	1	0	128	259	0	0	130	1	3	1	2	3	0
50	1	0	144	200	0	0	126	1	0.9	1	0	3	0
62	0	0	150	244	0	1	154	1	1.4	1	0	2	0
38	1	3	120	231	0	1	182	1	3.8	1	0	3	0
66	0	0	178	228	1	1	165	1	1	1	2	3	0
52	1	0	112	230	0	1	160	0	0	2	1	2	0
53	1	0	123	282	0	1	95	1	2	1	2	3	0
63	0	0	108	269	0	1	169	1	1.8	1	2	2	0
54	1	0	110	206	0	0	108	1	0	1	1	2	0
66	1	0	112	212	0	0	132	1	0.1	2	1	2	0
55	0	0	180	327	0	2	117	1	3.4	1	0	2	0
49	1	2	118	149	0	0	126	0	0.8	2	3	2	0
54	1	0	122	286	0	0	116	1	3.2	1	2	2	0
56	1	0	130	283	1	0	103	1	1.6	0	0	3	0
46	1	0	120	249	0	0	144	0	0.8	2	0	3	0
61	1	3	134	234	0	1	145	0	2.6	1	2	2	0
67	1	0	120	237	0	1	71	0	1	1	0	2	0
58	1	0	100	234	0	1	156	0	0.1	2	1	3	0
47	1	0	110	275	0	0	118	1	1	1	1	2	0
52	1	0	125	212	0	1	168	0	1	2	2	3	0
58	1	0	146	218	0	1	105	0	2	1	1	3	0
57	1	1	124	261	0	1	141	0	0.3	2	0	3	0
58	0	1	136	319	1	0	152	0	0	2	2	2	0
61	1	0	138	166	0	0	125	1	3.6	1	1	2	0
42	1	0	136	315	0	1	125	1	1.8	1	0	1	0
52	1	0	128	204	1	1	156	1	1	1	0	0	0
59	1	2	126	218	1	1	134	0	2.2	1	1	1	0
40	1	0	152	223	0	1	181	0	0	2	0	3	0
61	1	0	140	207	0	0	138	1	1.9	2	1	3	0
46	1	0	140	311	0	1	120	1	1.8	1	2	3	0
59	1	3	134	204	0	1	162	0	0.8	2	2	2	0
57	1	1	154	232	0	0	164	0	0	2	1	2	0
57	1	0	110	335	0	1	143	1	3	1	1	3	0
55	0	0	128	205	0	2	130	1	2	1	1	3	0
61	1	0	148	203	0	1	161	0	0	2	1	3	0
58	1	0	114	318	0	2	140	0	4.4	0	3	1	0
58	0	0	170	225	1	0	146	1	2.8	1	2	1	0
67	1	2	152	212	0	0	150	0	0.8	1	0	3	0
44	1	0	120	169	0	1	144	1	2.8	0	0	1	0
63	1	0	140	187	0	0	144	1	4	2	2	3	0
63	0	0	124	197	0	1	136	1	0	1	0	2	0
59	1	0	164	176	1	0	90	0	1	1	2	1	0
57	0	0	140	241	0	1	123	1	0.2	1	0	3	0
45	1	3	110	264	0	1	132	0	1.2	1	0	3	0
68	1	0	144	193	1	1	141	0	3.4	1	2	3	0
57	1	0	130	131	0	1	115	1	1.2	1	1	3	0
57	0	1	130	236	0	0	174	0	0	1	1	2	0
